# Supplementary material for: Understanding COVID-19 Vaccine Hesitancy in the United States: A Systematic Review
Source: Vaccines (Basel). 2024 Jul 6;12(7):747. doi: 10.3390/vaccines12070747 (PMC11281578; doi:10.3390/vaccines12070747)
Supplement: Supplementary file 1 [file vaccines-12-00747-s001.zip]

Archive with 1 entries (1 files):
- vaccines-3063656-supplementary.xlsx
