# Supplementary material for: Understanding COVID-19 Vaccine Hesitancy in the United States: A Systematic Review
Source: Vaccines (Basel). 2024 Jul 6;12(7):747. doi: 10.3390/vaccines12070747 (PMC11281578; doi:10.3390/vaccines12070747)
Supplement: Supplementary file 1 [file vaccines-12-00747-s001.zip › vaccines-3063656-supplementary.xlsx]

## Sheet: General Study Information
Study Author	Title of the article	Year of publication	Population Studied	Region of study	Study setting	Study design	Sample size	Acceptance Rate (number)	5c model	Hesitancy factor	Acceptance Predictor
Abad	A qualitative study of behavioral and social drivers of COVID-19 vaccine confidence and uptake among unvaccinated Americans in the US April-May 2021.	2023	Unvaccinated U.S. Adults	U.S.	Web-based Survey	Cross-sectional survey	0-100	N/A	Confidence	Mistrust,Health Concerns	Information Sources and Education,External Motivations and Support
Abouhala	A National Survey Assessing COVID-19 Vaccine Hesitancy Among Arab Americans	2022	Ethnic and Minority Populations	U.S.	Web-based Survey	Cross-sectional survey	501-1000	50-60%	Confidence, complacency, collective responsibility	Cultural Beliefs,Demographics & Identity	Previous Experiences & Behavior,Miscellaneous,Community and Social Factors
Acar-Burkay	Cognitive underpinnings of COVID-19 vaccine hesitancy	2022	U.S. Adults	U.S.	Web-based Survey	Mixed methods design	501-1000	40-50%	Confidence and calculation	Psychological Factors	Psychological Factors,Political & Social Influences
Adam	Hope as a predictor for COVID-19 vaccine uptake in the US: a cross-sectional survey of 11,955 adults	2022	U.S. Adults	U.S.	Web-based Survey	Cross-sectional survey	10001-50000	70-80%	Confidence, collective responsibility	Psychological Factors,Mistrust,Systemic and Institutional,Psychosocial Factors,Racial and Ethnic Influences	Psychological Factors,Trust & Confidence,Psychological Factors
Adzrago	Associations between the Self-Reported Likelihood of Receiving the COVID-19 Vaccine, Likelihood of Contracting COVID-19, Discrimination, and Anxiety/Depression by Sexual Orientation	2023	U.S. Adults	U.S.	Web-based Survey	Cross-sectional survey	5001-10000	60-70%	Confidence, complacency, calculation, collective responsibility	Systemic and Institutional,Psychosocial Factors,Information and Knowledge,Social Influence,Economic Factors,Accessibility Issues,Mistrust,Cultural Beliefs	Demographics & Identity,Health Concerns,Psychological Factors
Adzrago	Differences in the Perceived Likelihood of Receiving COVID-19 Vaccine	2022	U.S. Adults	U.S.	Web-based Survey	Cross-sectional survey	5001-10000	60-70%	Confidence, complacency, convenience, calculation, collective responsibility	Psychological Factors,Individual Experiences,Information and Knowledge,Social Influence,Economic Factors,Accessibility Issues,Health Concerns,Systemic and Institutional,Cultural Beliefs,Social Influence	Health Concerns,Demographics & Identity,Psychological Factors
Afzal	Impact of Local and Demographic Factors on Early COVID-19 Vaccine Hesitancy among Health Care Workers in New York City Public Hospitals	2022	Healthcare workers	New York	Web-based Survey	Cross-sectional survey	1001-5000	70-80%	Confidence, complacency, convenience, calculation, collective responsibility	Health Concerns,Vaccine Characteristics,Psychological Factors,Mistrust,Communication and Messaging,Cultural Beliefs,Political and Ideological,Social Influence	Previous Experiences & Behavior,Information Sources and Education,Job Security,Community and Social Factors
Agaku	SARS-CoV-2 infections and attitudes towards COVID-19 vaccines among healthcare workers in the New York Metropolitan area, USA	2022	Healthcare workers	New York	Web-based Survey	Cross-sectional survey	501-1000	90-100%	Confidence, complacency, convenience, calculation, collective responsibility	Psychological Factors,Information and Knowledge,Social Influence,Systemic and Institutional,Compliance and Convenience,Cultural Beliefs,Individual Experiences	Job Security,Demographics & Identity,Vaccination History
Aksenov	COVID-19 vaccination in individuals with spina bifida: A national survey	2022	Specific Medical Conditions	U.S.	Web-based Survey	Cross-sectional survey	1001-5000	70-80%	Confidence, complacency, collective responsibility	Health Concerns,Vaccine Characteristics	Healthcare Provider Recommendations
Alcendor	COVID-19 Vaccine Hesitancy and Uptake among Minority Populations in Tennessee	2023	Ethnic and Minority Populations	Tennessee	Mixed-Methods Study	Cross-sectional survey	1001-5000	70-80%	Confidence, complacency, convenience, calculation, collective responsibility	Health Concerns,Vaccine Characteristics,Psychosocial Factors	Psychological Factors
Al-Dahir	Assessing the Impact of COVID-19 Phased Vaccine Eligibility on COVID-19 Vaccine Intent among African Americans in Southeastern Louisiana: A Community-Based, Cohort Study	2022	Ethnic and Minority Populations	Louisiana	In-Person Survey	Cohort study	101-500	70-80%	Confidence, complacency, calculation, collective responsibility	Individual Experiences,Compliance and Convenience,Psychological Factors,Health Concerns,Mistrust,Systemic and Institutional,Political and Ideological	Vaccine Choice,Vaccination History,Health Concerns,Healthcare Provider Recommendations
Allen	Intention to obtain a COVID-19 vaccine among Brazilian immigrant women in the U.S.	2022	Ethnic and Minority Populations	U.S.	Web-based Survey	Cross-sectional survey	101-500	70-80%	Confidence	Global and Local Dynamics,Cultural Beliefs,Health Concerns,Vaccine Characteristics,Psychological Factors,Vaccine Characteristics,Information and Knowledge,Mistrust,Communication and Messaging	Media and Information Influence,Trust & Confidence,Healthcare Provider Recommendations
Allen	Parental Decision Making Regarding COVID-19 Vaccines for Children under Age 5: Does Decision Self-Efficacy Play a Role?	2023	U.S. Parents	U.S.	Web-based Survey	Cross-sectional survey	1001-5000	40-50%	Confidence, calculation, collective responsibility	Health Concerns,Vaccine Characteristics,Psychological Factors,Mistrust,Political and Ideological	Psychological Factors,Demographics & Identity,Vaccination History
Allen	Medical mistrust, discrimination, and COVID-19 vaccine behaviors among a national sample U.S. adults	2022	U.S. Adults	U.S.	Web-based Survey	Cross-sectional survey	501-1000	70-80%	Confidence, calculation, collective responsibility	Mistrust	N/A
Al-Obaydi	Hesitancy and reactogenicity to mRNA-based COVID-19 vaccines–Early experience with vaccine rollout in a multi-site healthcare system	2022	Healthcare workers	Pennsylvania	Web-based Survey	Cross-sectional survey	5001-10000	90-100%	Confidence, complacency, convenience, calculation, collective responsibility	Health Concerns,Psychological Factors,Vaccine Characteristics,Information and Knowledge	Demographics & Identity,Previous Experiences & Behavior,Health Concerns,Media and Information Influence
Amick Iii	Racial differences in COVID-19 vaccine acceptance in Arkansas.	2023	U.S. Adults	Arkansas	Telephone-based Survey	Cross-sectional survey	1001-5000	70-80%	Confidence	Mistrust,Demographics & Identity	Demographics & Identity,Community and Social Factors
Amundson	Perceptions of COVID-19 vaccines in a predominantly Hispanic patient population from the Texas-Mexico border.	2022	Ethnic and Minority Populations	Texas	In-Person Survey	Cross-sectional survey	0-100	70-80%	Confidence, Collective Responsibility	Psychosocial Factors,Psychological Factors,Health Concerns	Trust & Confidence,Demographics & Identity
Andersen	Associations between COVID-19 Death Exposure and COVID-19 Vaccine Hesitancy and Vaccine Uptake.	2023	U.S. Adults	Arkansas	Telephone-based Survey	Cross-sectional survey	1001-5000	70-80%	Confidence, Convenience	Demographics & Identity,Global and Local Dynamics	Demographics & Identity
Andresen	The impact of financial incentives on COVID-19 vaccination intention among a sample of U.S. adults	2022	U.S. Adults	U.S.	Web-based Survey	Cross-sectional survey	101-500	20-30%	Calculation, collective responsibility	Psychosocial Factors,Individual Experiences,Mistrust,Health Concerns,Psychological Factors,Information and Knowledge,Communication and Messaging	Political & Social Influences,Psychological Factors,Previous Experiences & Behavior
Arnold	A Comparison of COVID-19 Vaccine and PrEP Hesitancy Among Individuals Living in Mississippi: A Qualitative Study	2023	Specific Medical Conditions	Mississippi	Web-based Survey	Qualitative Study	0-100	60-70%	Confidence, complacency, convenience, calculation, collective responsibility (all covered)	Vaccine Characteristics,Health Concerns,Psychosocial Factors	Community and Social Factors
Bacon	Novel Psychosocial Correlates of COVID-19 Vaccine Hesitancy: Cross-Sectional Survey.	2023	U.S. Adults	U.S.	Web-based Survey	Cross-sectional survey	1001-5000	50-60%	Confidence, calculation, collective responsibility	Mistrust,Psychological Factors,Information and Knowledge,Communication and Messaging,Cultural Beliefs,Psychosocial Factors,Mistrust,Systemic and Institutional,Racial and Ethnic Influences,Social Influence	Trust & Confidence,Vaccine Choice
Bacong	Modes of COVID-19 Information and Vaccine Hesitancy Among Asian Americans: The Moderating Role of Exposure to Cyberbullying	2023	Ethnic and Minority Populations	U.S.	Web-based Survey	Cross-sectional survey	1001-5000	80-90%	Confidence, Complacency, Calculation, Collective Responsibility	Psychosocial Factors,Social Influence,Communication and Messaging,Information and Knowledge,Communication and Messaging,Systemic and Institutional,Racial and Ethnic Influences,Mistrust,Individual Experiences	Political & Social Influences,Psychological Factors,Previous Experiences & Behavior
Balhotra	COVID‑19 Vaccine Hesitancy in an Underrepresented Minority Community	2023	Gender-Specific Populations:	New York	In-Person Survey	Cross-sectional survey	101-500	70-80%	Confidence, Calculation, Collective Responsibility	Vaccine Characteristics,Health Concerns,Mistrust	Healthcare Provider Recommendations
Bassler	COVID-19 Vaccine Knowledge, Attitudes, and Practices in Alabama: The Case for Primary Health Care Providers.	2022	U.S. Adults	Alabama	Web-based Survey	Cross-sectional survey	501-1000	60-70%	Confidence	Technological Aspects,Mistrust,Political and Ideological,Information and Knowledge	Healthcare Provider Recommendations,Trust & Confidence
Bateman	Exploring COVID-19 Vaccine Hesitancy Among Stakeholders in African American and Latinx Communities in the Deep South Through the Lens of the Health Belief Model.	2022	Ethnic and Minority Populations	Alabama	Web-based Survey	Cross-sectional survey	0-100	N/A	Confidence, complacency, calculation	Mistrust,Health Concerns,Information and Knowledge	Trust & Confidence,Information Sources and Education
Batra	COVID-19 Booster Vaccination Hesitancy in the United States: A Multi-Theory-Model (MTM)-Based National Assessment.	2022	U.S. Adults	U.S.	Web-based Survey	Cross-sectional survey	101-500	70-80%	Confidence, calculation	Information and Knowledge,Mistrust,Health Concerns,Vaccine Characteristics	Vaccine Choice,Information Sources and Education,Trust & Confidence
Batra	COVID-19 vaccination hesitancy for children: A pilot assessment of parents in the United States	2022	U.S. Adults	U.S.	Web-based Survey	Cross-sectional survey	101-500	50-60%	Confidence, calculation, collective responsibility	Mistrust,Information and Knowledge,Systemic and Institutional,Communication and Messaging,Psychological Factors,Cultural Beliefs,Social Influence	Demographics & Identity,Political & Social Influences
Battarbee	Attitudes Toward COVID-19 Illness and COVID-19 Vaccination among Pregnant Women: A Cross-Sectional Multicenter Study during August-December 2020.	2022	Pregnant or postpartum women	Utah	In-Person Survey	Cross-sectional survey	501-1000	40-50%	Collective responsibility,Confidence	Health Concerns,Vaccine Characteristics	Demographics & Identity,Health Concerns,Community and Social Factors
Bauler	Behavioral determinants for COVID-19 vaccine acceptance among students, faculty, and staff at a rural public university	2022	University Population	North Carolina	Web-based Survey	Mixed methods design	1001-5000	60-70%	Confidence, complacency, calculation, collective responsibility	Mistrust,Information and Knowledge,Systemic and Institutional,Health Concerns,Psychological Factors,Social Influence,Psychosocial Factors	Community and Social Factors,Healthcare Provider Recommendations,Trust & Confidence,External Motivations and Support
Beatty	Parental Vaccine Hesitancy in a COVID-19 World: A Qualitative Study of Midwestern Parents' Decisions Regarding COVID-19 Vaccination for Their Children.	2023	U.S. Parents	Kansas	In-Person Survey	Qualitative Study	0-100	50-60%	Confidence, Calculation, collective responsibility	Information and Knowledge,Health Concerns,Individual Experiences	Healthcare Provider Recommendations,Information Sources and Education
Becerra	COVID-19 Vaccine Hesitancy among Behavioral Risk Takers	2022	Age-Specific Studies	California	Mixed-Methods Study	Cross-sectional survey	1001-5000	70-80%	Confidence, complacency, calculation	Demographics & Identity,Social Influence,Information and Knowledge	Psychological Factors
Bendetson	Deepening Our Understanding of COVID-19 Vaccine Decision-Making amongst Healthcare Workers in Southwest Virginia, USA Using Exploratory and Confirmatory Factor Analysis.	2023	Healthcare workers	Virginia	Web-based Survey	Cross-sectional survey	1001-5000	80-90%	Confidence	Mistrust	Health Concerns
Bennett	Attitudes and personal beliefs about the COVID-19 vaccine among people with COVID-19: a mixed-methods analysis	2022	People Positive for COVID-19	Texas	Web-based Survey	Cross-sectional survey	1001-5000	60-70%	Confidence, complacency, collective responsibility	Health Concerns,Psychological Factors	Psychological Factors,Community and Social Factors,Healthcare Provider Recommendations,Trust & Confidence
Bennett	Factors underlying COVID-19 vaccine and booster hesitancy and refusal, and incentivizing vaccine adoption	2022	U.S. Adults	U.S.	Web-based Survey	Cross-sectional survey	101-500	60-70%	Confidence, complacency, convenience, calculation, collective responsibility	Mistrust,Systemic and Institutional	Previous Experiences & Behavior,Psychological Factors,External Motivations and Support,Health Concerns,Mandate,Incentives and Rewards
Berry	Strategies associated with COVID-19 vaccine coverage among nursing home staff	2022	Healthcare workers	U.S.	Web-based Survey	Case-Control Study	101-500	50-60%	Confidence, convenience, collective responsibility	Health Concerns,Mistrust,Systemic and Institutional,Psychological Factors	Incentives and Rewards,Job Security
Beymer	COVID-19 Vaccination Attitudes and Intentions Among U.S. Soldiers: Results from the U.S. Army Behavioral Health Advisory Team (BHAT)	2023	Military Personnel	U.S.	Web-based Survey	Cross-sectional survey	10001-50000	60-70%	Confidence, complacency, calculation	Health Concerns,Psychological Factors	Trust & Confidence,External Motivations and Support
Bhagianadh	COVID-19 Vaccine Hesitancy Among Community-Dwelling Older Adults: The Role of Information Sources.	2022	U.S. Adults	U.S.	Web-based Survey	Cross-sectional survey	5001-10000	60-70%	Confidence, complacency, calculation	Health Concerns,Mistrust	Media and Information Influence,Demographics & Identity,Previous Experiences & Behavior
Bikaki	Factors Contributing to SARS-CoV-2 Vaccine Hesitancy of Hispanic Population in Rio Grande Valley	2022	Ethnic and Minority Populations	Texas	Web-based Survey	Cross-sectional survey	101-500	80-90%	Confidence, complacency, convenience, calculation, collective responsibility (all covered)	Systemic and Institutional,Individual Experiences	Community and Social Factors,Previous Experiences & Behavior,Demographics & Identity
Block	Qualitative assessment of COVID-19 vaccination acceptance among healthcare workers in Pima County.	2023	Healthcare workers	Arizona	In-Person Survey	Cross-sectional survey	0-100	N/A	Confidence, Collective Responsibility	Health Concerns,Information and Knowledge,Vaccine Characteristics	Psychological Factors,Ending Pandemic
Bogart	COVID-19 Vaccine Intentions and Mistrust in a National Sample of Black Americans	2022	Ethnic and Minority Populations	U.S.	Web-based Survey	Cross-sectional survey	101-500	30-40%	Confidence	Mistrust	Community and Social Factors,External Motivations and Support
Bogg	COVID-19 Vaccine Intention: Prospective and Concurrent Tests of a Disposition-Belief-Motivation Framework	2023	U.S. Adults	U.S.	Web-based Survey	Longitudinal Study	101-500	60-70%	Confidence, complacency, convenience, calculation, collective responsibility	Political and Ideological	Community and Social Factors,safety
Bonilla	Survey of COVID-19 Vaccine Attitudes in Predominately Minority Pregnant Women	2023	Ethnic and Minority Populations	New York	In-Person Survey	Cross-sectional survey	101-500	60-70%	Calculation, Convenience	Information and Knowledge	Healthcare Provider Recommendations,Information Sources and Education
Bourque	Prevalence and Predictors of Pediatric COVID-19 Vaccine Acceptance.	2023	U.S. Parents	U.S.	Web-based Survey	Longitudinal Study	1001-5000	40-50%	Confidence, Calculation	Health Concerns,Vaccine Characteristics	Information Sources and Education,Healthcare Provider Recommendations
Boyle	Better Understanding Adult COVID-19 Vaccination Hesitancy and Refusal: The Influence of Broader Beliefs about Vaccines	2022	U.S. Adults	U.S.	Web-based Survey	Cross-sectional survey	501-1000	60-70%	Confidence, complacency, collective responsibility	Vaccine Characteristics	Information Sources and Education,vaccin
Boyle	Understanding the Impact of General Vaccine Attitudes on the Intent for Early COVID-19 Vaccination	2023	U.S. Adults	U.S.	Web-based Survey	Cross-sectional survey	5001-10000	50-60%	Confidence, complacency, convenience, calculation, collective responsibility	Health Concerns,Vaccine Characteristics	Trust & Confidence,Political & Social Influences,Safety
Brandt	COVID-19 Vaccine Hesitancy in a Population-Based Study of Minnesota Residents	2023	U.S. Adults	Minnesota	Web-based Survey	Cross-sectional survey	501-1000	90-100%	Confidence, complacency, convenience, calculation, collective responsibility	Vaccine Characteristics,Health Concerns	Demographics & Identity
Browne	Coronavirus disease 2019 (COVID-19) vaccine hesitancy among physicians, physician assistants, nurse practitioners, and nurses in two academic hospitals in Philadelphia.	2022	Healthcare workers	Pennsylvania	Web-based Survey	Cross-sectional survey	10001-50000	60-70%	Calculation, Confidence	Health Concerns,Psychological Factors,Racial and Ethnic Influences,Vaccine Characteristics	Media and Information Influence
Brownstein	COVID-19 vaccine behaviors and intentions among a national sample of United States adults ages 18–45	2022	U.S. Adults	U.S.	Web-based Survey	Cross-sectional survey	1001-5000	30-40%	Confidence, complacency, convenience, calculation, collective responsibility	Health Concerns,Mistrust,Vaccine Characteristics,Psychosocial Factors	Psychological Factors,Demographics & Identity,Previous Experiences & Behavior
Brumbaugh	Vaccination intention and uptake within the Black community in Appalachia	2023	Ethnic and Minority Populations	West Virginia	Web-based Survey	Cross-sectional survey	101-500	70-80%	Complacency, Calculation	Racial and Ethnic Influences,Mistrust	Vaccination History,Vaccine Choice,Demographics & Identity
Burrowes	Healthcare workers’ perspectives on the COVID-19 vaccine and boosters for themselves, their patients, and their communities: a mixed methods study	2022	Healthcare workers	Massachusetts	Mixed-Methods Study	Mixed methods design	101-500	90-100%	Confidence, complacency, convenience, calculation, collective responsibility	Information and Knowledge,Vaccine Characteristics,Health Concerns,Racial and Ethnic Influences,Mistrust	safety,Psychological Factors,Trust & Confidence,Mandate
Buscemi	Factors Associated With COVID-19 Vaccination Uptake in Community Health Center Patients	2023	Ethnic and Minority Populations	Illinois	Web-based Survey	Cross-sectional survey	101-500	60-70%	Confidence, Calculation, Collective Responsibility	Mistrust,Vaccine Characteristics	Community and Social Factors
Butler	COVID-19 vaccination readiness among multiple racial and ethnic groups in the San Francisco Bay Area: A qualitative analysis.	2022	U.S. Adults	California	In-Person Survey	Cross-sectional survey	101-500	N/A	Confidence, Collective Responsibility, convenience	Mistrust,Information and Knowledge,Accessibility Issues	Trust & Confidence,Community and Social Factors,Incentives and Rewards
Byrne	COVID-19 vaccine perceptions and hesitancy amongst parents of school-aged children during the pediatric vaccine rollout	2022	U.S. Parents	Florida	Web-based Survey	Cross-sectional survey	1001-5000	70-80%	Confidence, complacency, calculation, collective responsibility	Health Concerns,Vaccine Characteristics	External Motivations and Support
Cage	Attitudes Toward COVID-19 and COVID-19 Vaccinations Among Athletic Trainers	2022	Occupational Population	U.S.	Web-based Survey	Cross-sectional survey	101-500	90-100%	Confidence, complacency, collective responsibility	Vaccine Characteristics	Trust & Confidence,Health Concerns,Healthcare Provider Recommendations
Campagnoli	Missed Opportunity: The Unseen Driver for Low Coronavirus Disease 2019 Vaccination Rates in Underserved Patients	2022	Unvaccinated U.S. Adults	Illinois	In-Person Survey	Cross-sectional survey	0-100	50-60%	Confidence, convenience, calculation, collective responsibility	Health Concerns,Information and Knowledge,Mistrust	Healthcare Provider Recommendations,Trust & Confidence,Demographics & Identity
Campbell	American Singles’ Attitudes Toward Future Romantic/Sexual Partners’ COVID-19 Vaccination Status: Evidence for both Vigilance and Indifference in a National Sample	2023	U.S. Adults	U.S.	Web-based Survey	Cross-sectional survey	1001-5000	60-70%	Confidence, complacency, calculation, collective responsibility	Mistrust,Vaccine Characteristics	Vaccination History,Political & Social Influences
Cancer	Not Getting Vaccinated? It Is a Matter of Problem-Solving Abilities and Socio-Cognitive Polarization	2023	U.S. Adults	U.S.	Web-based Survey	Cross-sectional survey	101-500	70-80%	Confidence, Calculation, Collective Responsibility	Psychosocial Factors,Social Influence	Psychological Factors
Carroll	Socioeconomic impact of COVID-19 and willingness to be vaccinated in African American/Black and Hispanic/Latinx adults	2022	Ethnic and Minority Populations	Puerto Rico	Web-based Survey	Cross-sectional survey	101-500	30-40%	Confidence, complacency, convenience, calculation, collective responsibility	Mistrust,Health Concerns,Racial and Ethnic Influences	Trust & Confidence,Healthcare Provider Recommendations,Health Concerns
Castel	Trends in COVID-19 Vaccine Hesitancy and Uptake among Persons Living with HIV in Washington, DC.	2023	Specific Medical Conditions	Washington D.C.	Mixed-Methods Study	Cross-sectional survey	1001-5000	70-80%	Confidence, calculation, collective responsibility	Racial and Ethnic Influences,Systemic and Institutional,Mistrust	Demographics & Identity,Vaccination History
Cepeda	COVID-19 Vaccine Hesitancy and Vaccination Status in a Community-Based Cohort of People Who Inject Drugs in Baltimore, Maryland, March–June 2021	2022	Specific Medical Conditions	Maryland	Telephone-based Survey	Cross-sectional survey	101-500	60-70%	Confidence	Information and Knowledge,Psychological Factors	Vaccination History
Chan	Rapid Deployment of Multiple Tactics to Address Severe Acute Respiratory Syndrome Coronavirus 2 Vaccine Uptake in Healthcare Employees With a Focus on Those Who Identify as Black, Indigenous, and People of Color	2022	Healthcare workers	Oregon	Mixed-Methods Study	Other	10001-50000	90-100%	Confidence, convenience, collective responsibility	Mistrust,Information and Knowledge,Individual Experiences	Policy and Communication,Mandate,Information Sources and Education,Trust & Confidence
Chang	Vaccine Uptake in a Predominantly Black and Latinx Cohort Hospitalized for COVID-19	2023	Ethnic and Minority Populations	New York	In-Person Survey	Cohort study	501-1000	70-80%	Confidence, complacency, convenience, collective responsibility	N/A	Vaccination History,Previous Experiences & Behavior
Charles	How do psychobehavioural variables shed light on heterogeneity in COVID-19 vaccine acceptance? Evidence from United States general population surveys on a probability panel and social media	2023	U.S. Adults	U.S.	Mixed-Methods Study	Cross-sectional survey	>100000	N/A	Confidence, complacency, convenience, calculation, collective responsibility	Mistrust,Health Concerns,Vaccine Characteristics	Psychological Factors,Health Concerns
Chatterjee	COVID-19 Vaccination Hesitancies: A Spanish-Language Focus Group Analysis in Texas.	2023	Ethnic and Minority Populations	Texas	In-Person Survey	Qualitative Study	0-100	N/A	Confidence, collective responsibility	Information and Knowledge,Mistrust	Media and Information Influence,Policy and Communication
Chen	Race, ethnicity and COVID-19 vaccine concerns: A latent class analysis of data during early phase of vaccination.	2022	U.S. Adults	U.S.	Web-based Survey	Cross-sectional survey	50001-100000	N/A	Confidence, Calculation, collective responsibility	Health Concerns,Mistrust	Trust & Confidence,Health Concerns,Vaccine Choice
Chevet	COVID-19 Vaccine Uptake Among Patients With Systemic Lupus Erythematosus in the American Midwest: The Lupus Midwest Network (LUMEN).	2022	Specific Medical Conditions	Minnesota	Web-based Survey	Cross-sectional survey	101-500	80-90%	Complacency	Individual Experiences,Health Concerns	Demographics & Identity,Vaccination History
Chicas	COVID-19 and Agricultural Workers: A Descriptive Study	2022	Ethnic and Minority Populations	Florida	In-Person Survey	Cross-sectional survey	0-100	50-60%	Confidence, Convenience, Collective responsibility	Health Concerns	N/A
Cho	Power, place, and access: Why history is at the center of black D.C. residents of wards 7 and 8 decisions to receive the COVID-19 vaccine	2023	Ethnic and Minority Populations	Washington D.C.	Web-based Survey	Qualitative Study	0-100	40-50%	Confidence, complacency, convenience, calculation	Mistrust,Health Concerns,Accessibility Issues	Media and Information Influence,Psychological Factors,Previous Experiences & Behavior
Choi	Race/Ethnicity Differences in COVID-19 Vaccine Uptake Among Nurses.	2022	Healthcare workers	California	Web-based Survey	Cross-sectional survey	1001-5000	80-90%	Calculation, Confidence	Demographics & Identity,Social Influence	N/A
Choi	“Still on the Fence”: A Mixed Methods Investigation of COVID-19 Vaccine Confidence Among Health Care Providers	2022	Healthcare workers	California	Mixed-Methods Study	Mixed methods design	1001-5000	90-100%	Confidence and complacency	Mistrust,Psychosocial Factors,Information and Knowledge,Vaccine Characteristics	Community and Social Factors,Ending Pandemic,Vaccine Choice
Chon	Combating COVID-19 Vaccine Hesitancy: A Synthetic Public Segmentation Approach for Predicting Vaccine Acceptance.	2022	U.S. Adults	U.S.	Web-based Survey	Cross-sectional survey	101-500	N/A	Confidence, calculation, collective responsibility	Mistrust,Psychological Factors	Psychological Factors
Cima	COVID-19 vaccine uptake among Arkansas public K-12 school teachers and staff	2022	Occupational Population	Arkansas	Web-based Survey	Other	50001-100000	50-60%	Confidence, complacency, convenience, calculation, collective responsibility	N/A	N/A
Cioffredi	Persistently low readiness to vaccinate young children against COVID among vaccine adherent mothers in Vermont, USA.	2022	Gender-Specific Populations:	Vermont	Web-based Survey	Longitudinal Study	0-100	80-90%	Calculation, Collective responsibility	Vaccine Characteristics	Community and Social Factors
Clarke	COVID‑19 Vaccine Hesitancy in Patients with Infammatory Bowel Disease	2022	Specific Medical Conditions	Pennsylvania	In-Person Survey	Cross-sectional survey	101-500	50-60%	Confidence, complacency, calculation	Vaccine Characteristics,Health Concerns	Demographics & Identity,Previous Experiences & Behavior
Clingan	Perceptions of COVID-19 risk during the pandemic: perspectives from people seeking medication for opioid use disorder	2023	Specific Medical Conditions	California	Web-based Survey	Qualitative Study	0-100	70-80%	Confidence, complacency, calculation, collective responsibility	Health Concerns,Mistrust,Psychological Factors	Previous Experiences & Behavior,Community and Social Factors,Media and Information Influence,Health Concerns,External Motivations and Support
Collins	Low COVID-19 Vaccine Uptake in Young Children	2022	U.S. Parents	U.S.	Mixed-Methods Study	Cross-sectional survey	1001-5000	N/A	Confidence, complacency, collective responsibility	Vaccine Characteristics,Health Concerns,Information and Knowledge	Political & Social Influences,External Motivations and Support,Community and Social Factors,Healthcare Provider Recommendations
Colvin	Profiles of COVID-19 vaccine hesitancy by race and ethnicity in eastern Pennsylvania	2023	Ethnic and Minority Populations	Pennsylvania	In-Person Survey	Cross-sectional survey	101-500	60-70%	Confidence, complacency, calculation, collective responsibility	Health Concerns,Vaccine Characteristics,Information and Knowledge,Demographics & Identity,Racial and Ethnic Influences	Information Sources and Education,Health Concerns,Demographics & Identity
Coman	COVID-19 Vaccine Hesitancy: Disadvantaged Groups' Experience with Perceived Barriers, Cues to Action, and Attitudes.	2023	U.S. Adults	U.S.	Web-based Survey	Cross-sectional survey	501-1000	20-30%	Convenience, Complacency	Health Concerns	Healthcare Provider Recommendations
Contreras-Pérez	Preliminary Analysis of COVID-19 Vaccination Factors among Native and Foreign-Born Hispanic/Latine Adults Residing in South Florida, U.S.A.	2022	Ethnic and Minority Populations	Florida	Web-based Survey	Cross-sectional survey	101-500	60-70%	Collective responsibility, confidence, complacency	Health Concerns	Community and Social Factors,safety
Coronado	Adolescent health brief: Adolescents Who Have Undergone Human Papillomavirus Vaccination Are More Likely to Get a COVID-19 Vaccine	2023	Age-Specific Studies	Oregon	Web-based Survey	Cross-sectional survey	101-500	60-70%	Confidence, convenience, collective responsibility	Vaccine Characteristics,Technological Aspects,Social Influence,Psychosocial Factors,Health Concerns	Vaccination History,Demographics & Identity,Community and Social Factors
Coulter	Exploring predictors of COVID-19 vaccine acceptance among students, faculty, and staff at a Southeastern University in the United States.	2023	University Population	Florida	Web-based Survey	Cross-sectional survey	1001-5000	80-90%	Collective Responsibility	Health Concerns	Psychological Factors,Community and Social Factors
Cox	Trends and factors associated with change in COVID-19 vaccination intent among residents and staff in six Seattle homeless shelters, March 2020 to August 2021	2022	Social Services Populations	Washington	In-Person Survey	Cross-sectional survey	10001-50000	70-80%	Confidence, calculation, collective responsibility	Mistrust,Health Concerns,Vaccine Characteristics	Psychological Factors,Health Concerns,External Motivations and Support
Cox	COVID-19 Vaccine Hesitancy among English-Speaking Pregnant Women Living in Rural Western United States	2023	Pregnant or postpartum women	U.S.	Web-based Survey	Mixed methods design	0-100	70-80%	Confidence, complacency, calculation, collective responsibility	Vaccine Characteristics	Health Concerns,Community and Social Factors,Trust & Confidence,Healthcare Provider Recommendations
Cox	A qualitative analysis of COVID-19 vaccination intent, decision-making, and recommendations to increase uptake among residents and staff in six homeless shelters in Seattle, WA, USA	2023	Social Services Populations	Washington	In-Person Survey	Mixed methods design	101-500	60-70%	Confidence, complacency, convenience, collective responsibility	Health Concerns,Mistrust,Vaccine Characteristics,Cultural Beliefs,Psychological Factors	Health Concerns,Psychological Factors,Community and Social Factors,Ending Pandemic,Mandate
Cross	MICEAL Black and Latinx Perspectives on COVID-19 Vaccination: A Mixed-Methods Examination.	2023	Ethnic and Minority Populations	Michigan	Mixed-Methods Study	Mixed methods design	0-100	N/A	Confidence, collective responsibility	Health Concerns,Vaccine Characteristics	Community and Social Factors,Trust & Confidence,Psychological Factors,Safety
Crozier	Rural, Underserved, and Minority Populations’ Perceptions of COVID-19 Information, Testing, and Vaccination: Report from a Southern State	2022	Ethnic and Minority Populations	Alabama	Telephone-based Survey	Cross-sectional survey	0-100	30-40%	Confidence, complacency, calculation	Mistrust,Systemic and Institutional	Demographics & Identity,Trust & Confidence,External Motivations and Support
Cruvinel	The impact of COVID-19 on income and employment and willingness to become vaccinated among African Americans enrolled in a smoking cessation randomized trial	2022	Ethnic and Minority Populations	Missouri	Mixed-Methods Study	Cross-sectional survey	1001-5000	60-70%	Confidence, complacency, calculation, collective responsibility	Vaccine Characteristics,Mistrust,Psychosocial Factors	Psychological Factors,Health Concerns,Safety
Cunningham-Erves	COVID-19 Vaccination: Comparison of Attitudes, Decision-Making Processes, and Communication among Vaccinated and Unvaccinated Black Americans	2023	Ethnic and Minority Populations	Tennessee	Mixed-Methods Study	Mixed methods design	101-500	50-60%	Confidence, complacency, convenience, calculation	Vaccine Characteristics	Incentives and Rewards,Trust & Confidence
Dai	Patterns and mediators of racial and ethnic disparities in COVID-19 vaccine hesitancy among young adults	2022	Age-Specific Studies	California	Web-based Survey	Cross-sectional survey	0-100	60-70%	Confidence, complacency, convenience, calculation, collective responsibility	Vaccine Characteristics,Health Concerns	Psychological Factors,safety
Daniel	Factors associated with COVID-19 vaccination intentions among adults in the deep South	2022	U.S. Adults	Alabama	Web-based Survey	Cross-sectional survey	1001-5000	40-50%	Confidence, complacency, convenience, calculation, collective responsibility	Information and Knowledge,Systemic and Institutional,Political and Ideological,Economic Factors,Racial and Ethnic Influences,Psychosocial Factors,Vaccine Characteristics,Health Concerns	Demographics & Identity,Political & Social Influences,Information Sources and Education
Darwin	Trends of social vulnerability and COVID-19 vaccination among pregnant persons in the United States	2023	Pregnant or postpartum women	U.S.	In-Person Survey	Cohort study	501-1000	10-20%	Confidence, convenience, collective responsibility	Social Influence	Miscellaneous
Datar	Factors associated with COVID-19 vaccination during June–October 2021: A multi-site prospective study	2023	Healthcare workers	U.S.	Web-based Survey	Cohort study	>100000	90-100%	Confidence, complacency, convenience, collective responsibility	Vaccine Characteristics,Health Concerns,Psychosocial Factors,Mistrust,Systemic and Institutional	Psychological Factors,Community and Social Factors
Davis	COVID-19 Concerns, Vaccine Acceptance and Trusted Sources of Information among Patients Cared for in a Safety-Net Health System	2022	Socio-Economic Populations	Louisiana	Telephone-based Survey	Cross-sectional survey	10001-50000	60-70%	Confidence, complacency, convenience, calculation, collective responsibility	Vaccine Characteristics,Health Concerns	Trust & Confidence,Healthcare Provider Recommendations
Davisson	Collective Views of Vaccination Predict Vaccine Hesitancy and Willingness to Receive a COVID-19 Vaccine.	2023	U.S. Adults	U.S.	Web-based Survey	Cross-sectional survey	501-1000	50-60%	Collective Responsibility	Demographics & Identity	Community and Social Factors,safety,Psychological Factors
de St Maurice	Parental COVID-19 Vaccine Hesitancy in Diverse Communities: A National Survey	2022	U.S. Parents	U.S.	Mixed-Methods Study	Cross-sectional survey	101-500	20-30%	Confidence, complacency, calculation, collective responsibility	Vaccine Characteristics	Trust & Confidence,Healthcare Provider Recommendations
DeGenna	Pandemic stressors and vaccine hesitancy among young, pregnant Black people: A qualitative study of health disparities during a global pandemic	2023	Ethnic and Minority Populations	Pennsylvania	Telephone-based Survey	Longitudinal Study	0-100	N/A	Confidence, calculation, collective responsibility	Mistrust,Vaccine Characteristics,Health Concerns	Psychological Factors,Information Sources and Education
DesJardin	Cross-Sectional Survey of High-Risk Pregnant Women’s Opinions on COVID-19 Vaccination	2022	Pregnant or postpartum women	New York	In-Person Survey	Cross-sectional survey	101-500	30-40%	Confidence, Calculation, Collective Responsibility	Health Concerns	Demographics & Identity,Health Concerns,Information Sources and Education
Diaz	Concerns About Fertility Found to Be Major Cause Of COVID-19 Vaccine Hesitancy in the United States	2022	Unvaccinated U.S. Adults	U.S.	Web-based Survey	Cross-sectional survey	501-1000	N/A	Confidence, complacency, calculation	Health Concerns	Information Sources and Education
Diaz	Fear about adverse effect on fertility is a major cause of COVID-19 vaccine hesitancy in the United States.	2022	U.S. Adults	U.S.	Web-based Survey	Cross-sectional survey	1001-5000	40-50%	Confidence, Calculation	Vaccine Characteristics,Health Concerns,Psychosocial Factors	Information Sources and Education,Incentives and Rewards
DiGregorio	‘God will protect us’: Belief in God/Higher Power’s ability to intervene and COVID-19 vaccine uptake	2022	U.S. Adults	U.S.	Web-based Survey	Cross-sectional survey	1001-5000	70-80%	Confidence	Cultural Beliefs	Demographics & Identity,Media and Information Influence,External Motivations and Support
Disney	Predictors of COVID-19 Vaccine Uptake and Reasons for Vaccine Hesitancy Among New York State Refugees.	2023	Ethnic and Minority Populations	New York	Mixed-Methods Study	Cross-sectional survey	101-500	60-70%	Confidence	Vaccine Characteristics,Health Concerns,Psychosocial Factors	Demographics & Identity
Dooley	Occupational health providers' perceptions of employee vaccine hesitancy.	2023	Healthcare workers	U.S.	Web-based Survey	Cross-sectional survey	101-500	N/A	Confidence, calculation, collective responsibility	Vaccine Characteristics,Health Concerns,Mistrust,Systemic and Institutional,Cultural Beliefs	Policy and Communication,Psychological Factors
Dougan	Factors associated with COVID-19 vaccination status: A cross-sectional study of California students in higher education	2023	University Population	California	Web-based Survey	Cross-sectional survey	1001-5000	80-90%	Confidence, Calculation, collective responsibility	Health Concerns,Vaccine Characteristics	Community and Social Factors,Demographics & Identity,Trust & Confidence
Dowd-Arrow	Political variations in pandemic lifestyles and COVID-19 vaccination by age cohort in the United States	2023	U.S. Adults	U.S.	Web-based Survey	Cross-sectional survey	1001-5000	60-70%	Confidence, complacency, convenience, calculation, collective responsibility	Political and Ideological	Political & Social Influences,Demographics & Identity
Doyle-Campbell	COVID-19 vaccine status and hesitancy in pharmacy students	2022	University Population	Massachusetts	Web-based Survey	Cross-sectional survey	1001-5000	80-90%	Confidence, convenience, collective responsibility	Health Concerns	Job Security
Dubov	Racial/Ethnic Variances in COVID-19 Inoculation among Southern California Healthcare Workers	2022	Healthcare workers	California	Web-based Survey	Cross-sectional survey	101-500	80-90%	Confidence, complacency, convenience, calculation	Racial and Ethnic Influences,Mistrust,Systemic and Institutional,Health Concerns	Demographics & Identity,Political & Social Influences,Previous Experiences & Behavior
Duck	Potential Influencers of COVID-19 Vaccine Acceptance Among Adults Living in the United States Who Have Accepted or Plan to Accept the Vaccine: An Online Survey	2022	U.S. Adults	U.S.	Web-based Survey	Cross-sectional survey	1001-5000	90-100%	Collective Responsibility	Environmental Factors,Demographics & Identity,Racial and Ethnic Influences	Psychological Factors,Trust & Confidence
Dudley	Attitudes and Values of US Adults Not Yet Up-to-Date on COVID-19 Vaccines in September 2022	2023	Unvaccinated U.S. Adults	U.S.	Web-based Survey	Cross-sectional survey	1001-5000	70-80%	Confidence, complacency, calculation, collective responsibility	Health Concerns,Mistrust,Vaccine Characteristics,Political and Ideological,Psychological Factors,Cultural Beliefs,Systemic and Institutional	Trust & Confidence,Psychological Factors
Dudley	COVID-19 vaccination among different types of US Healthcare Personnel	2023	Healthcare workers	U.S.	Web-based Survey	Cross-sectional survey	1001-5000	90-100%	Confidence, complacency, calculation, collective responsibility	Health Concerns,Vaccine Characteristics,Global and Local Dynamics,Political and Ideological,Psychological Factors,Mistrust,Racial and Ethnic Influences,Systemic and Institutional	Trust & Confidence
Durojaiye	Changes in COVID-19 Vaccine Intent Among a Diverse Population of Older Adults, June 2021–February 2022	2022	Age-Specific Studies	California	Mixed-Methods Study	Cohort study	101-500	20-30%	Confidence, complacency, calculation	Vaccine Characteristics,Accessibility Issues	Vaccine Choice,Information Sources and Education,Health Concerns
Dutta	Students' COVID-19 vaccine behaviors, intentions, and beliefs at a US Native American-Serving Nontribal Institution (NASNTI).	2023	University Population	Colorado	Web-based Survey	Cross-sectional survey	101-500	50-60%	Convenience, Collective Responsibility	Information and Knowledge,Accessibility Issues	Community and Social Factors,External Motivations and Support
Dvorsky	Adolescents with ADHD are at increased risk for COVID-19 vaccine hesitancy	2022	Age-Specific Studies	U.S.	Web-based Survey	Cross-sectional survey	101-500	70-80%	Confidence, complacency, calculation, collective responsibility	Health Concerns,Racial and Ethnic Influences,Economic Factors,Psychological Factors	Health Concerns,Media and Information Influence,Community and Social Factors
Eastin	Vaccine Acceptance During a Novel Student-led Emergency Department COVID-19 Vaccination Program.	2023	Specific Medical Conditions	Arkansas	In-Person Survey	Cross-sectional survey	101-500	30-40%	Confidence,	Health Concerns	Demographics & Identity
Eger	Disparities in COVID-19 vaccine hesitancy among a diverse community-based sample in Connecticut, United States	2023	U.S. Adults	Connecticut	Web-based Survey	Cross-sectional survey	101-500	60-70%	Confidence, complacency, calculation, collective responsibility	Racial and Ethnic Influences,Health Concerns,Information and Knowledge	External Motivations and Support
Ehrlich	Individual-level determinants of COVID-19 vaccination in pregnant people in East Tennessee	2023	Pregnant or postpartum women	Tennessee	Web-based Survey	Cross-sectional survey	101-500	70-80%	Confidence, Calculation, Collective responsibility	Information and Knowledge,Mistrust,Systemic and Institutional,Psychological Factors,Health Concerns	Healthcare Provider Recommendations,Health Concerns
Eichelberger	COVID-19 vaccine decision-making in remote Alaska between November 2020 and November 2021.	2023	U.S. Adults	Alaska	Web-based Survey	Mixed methods design	0-100	80-90%	Confidence, calculation, collective responsibility	Vaccine Characteristics,Mistrust,Psychological Factors,Health Concerns	Trust & Confidence,Previous Experiences & Behavior,Community and Social Factors,External Motivations and Support
Elliott	Predictors of Vaccine Hesitancy among Health Care Workers during the COVID-19 Pandemic	2022	Healthcare workers	U.S.	Web-based Survey	Cross-sectional survey	1001-5000	80-90%	Confidence, complacency, calculation	Vaccine Characteristics,Health Concerns	Previous Experiences & Behavior
Ellithorpe	Looking ahead: Caregivers' COVID-19 vaccination intention for children 5 years old and younger using the health belief model.	2022	Occupational Population	U.S.	Web-based Survey	Cross-sectional survey	501-1000	N/A	Confidence, complacency, collective responsibility	Social Influence,Vaccine Characteristics	Psychological Factors,Demographics & Identity,Previous Experiences & Behavior
El-Mohandes	Comparison of Current Attitudes Toward COVID-19 Vaccination in New York City and the US Nationally	2023	U.S. Adults	New York	Web-based Survey	Cross-sectional survey	1001-5000	80-90%	Confidence, complacency, convenience, calculation, collective responsibility	Social Influence,Vaccine Characteristics,Psychosocial Factors	Previous Experiences & Behavior,Mandate
Erchick	Changes in prenatal care and vaccine willingness among pregnant women during the COVID-19 pandemic	2022	Pregnant or postpartum women	U.S.	Web-based Survey	Cross-sectional survey	1001-5000	60-70%	Confidence, complacency, calculation	Vaccine Characteristics,Health Concerns,Information and Knowledge	Demographics & Identity
Eyllon	Associations between psychiatric morbidity and COVID-19 vaccine hesitancy: An analysis of electronic health records and patient survey	2022	Specific Medical Conditions	U.S.	Web-based Survey	Cross-sectional survey	101-500	80-90%	Confidence, complacency, calculation, collective responsibility	Health Concerns,Economic Factors,Demographics & Identity,Racial and Ethnic Influences	Health Concerns,Demographics & Identity
Farah	Disparities in COVID-19 vaccine uptake among health care workers	2022	Healthcare workers	U.S.	Web-based Survey	Cohort study	10001-50000	70-80%	Confidence, complacency, convenience, calculation, collective responsibility	Vaccine Characteristics,Health Concerns	Job Security,Demographics & Identity
Fedorova	COVID-19 Vaccine Uptake and Attitudes Within Two Cohorts of Younger Adult Cannabis Users	2023	Age-Specific Studies	California	Web-based Survey	Cross-sectional survey	101-500	50-60%	Confidence, complacency, calculation	Vaccine Characteristics,Health Concerns,Mistrust	Psychological Factors,mandate,Ending Pandemic
Feinberg	The Relationship between Health Literacy and COVID-19 Vaccination Prevalence during a Rapidly Evolving Pandemic and Infodemic	2022	U.S. Adults	Georgia	Web-based Survey	Cross-sectional survey	50001-100000	60-70%	Confidence, calculation, collective responsibility (multiple)	Information and Knowledge,Psychosocial Factors	Information Sources and Education,Demographics & Identity
Fischbach	Factors Influencing COVID-19 Vaccine Acceptance in the Workplace: Results From a Rapid Survey at 2 Corporations in Los Angeles County, California, 2021.	2022	Occupational Population	California	Web-based Survey	Cross-sectional survey	501-1000	30-40%	Confidence, collective responsibility	Mistrust,Systemic and Institutional,Psychological Factors	Trust & Confidence,Demographics & Identity
Fisher	From COVID-19 Vaccine Hesitancy to Vaccine Acceptance: Results of a Longitudinal Survey	2023	U.S. Adults	U.S.	Web-based Survey	Longitudinal Study	501-1000	N/A	Confidence, collective responsibility	Information and Knowledge,Health Concerns,Vaccine Characteristics	Healthcare Provider Recommendations,Psychological Factors
Fisher	COVID-19 Vaccine Hesitancy among Economically Marginalized Hispanic Parents of Children under Five Years in the United States	2023	Ethnic and Minority Populations	U.S.	Web-based Survey	Cross-sectional survey	101-500	30-40%	Confidence, complacency, convenience, calculation, collective responsibility.	Information and Knowledge	Trust & Confidence
Fisher	COVID-19 Vaccine Hesitancy among Parents of Children under Five Years in the United States	2022	Gender-Specific Populations:	U.S.	Web-based Survey	Mixed methods design	101-500	30-40%	Confidence, complacency, convenience, calculation, collective responsibility (all five)	Vaccine Characteristics,Health Concerns,Mistrust,Systemic and Institutional,Psychological Factors,Social Influence	Vaccination History,Community and Social Factors,Trust & Confidence
Fisher	Impact of a physician recommendation on COVID-19 vaccination intent among vaccine hesitant individuals	2023	Unvaccinated U.S. Adults	U.S.	Web-based Survey	Other	101-500	30-40%	Confidence, collective responsibility	Health Concerns,Political and Ideological,Information and Knowledge,Vaccine Characteristics	Healthcare Provider Recommendations,Community and Social Factors
Forber-Pratt	Perspectives About COVID-19 Vaccination Among the Paralysis Community in the United States	2022	Specific Medical Conditions	U.S.	Web-based Survey	Cross-sectional survey	1001-5000	30-40%	Confidence, complacency, convenience, calculation	Vaccine Characteristics,Health Concerns,Mistrust,Systemic and Institutional,Political and Ideological	Healthcare Provider Recommendations,Psychological Factors,Information Sources and Education
Ford	Utilizing Listening Sessions to Assess COVID-19 Vaccine Acceptance among Asian Americans in Michigan.	2022	Ethnic and Minority Populations	Michigan	Web-based Survey	Qualitative Study	0-100	N/A	Confidence, collective responsibility, convenience, collective responsibility	Health Concerns,Information and Knowledge,Accessibility Issues	Trust & Confidence,Community and Social Factors,Incentives and Rewards
Fossen	Who’s vaccinated? A closer look at healthcare workers’ coronavirus disease 2019 (COVID-19) COVID-19 vaccine hesitancy and demographics	2022	Healthcare workers	Virginia	In-Person Survey	Cross-sectional survey	1001-5000	70-80%	Confidence, complacency, convenience, collective responsibility	Mistrust,Racial and Ethnic Influences,Accessibility Issues,Legal and Ethical Considerations	Demographics & Identity,Healthcare Provider Recommendations,External Motivations and Support
Fox	Does highlighting COVID-19 disparities reduce or increase vaccine intentions? evidence from a survey experiment in a diverse sample in New York State prior to vaccine roll-out	2022	U.S. Adults	New York	Web-based Survey	Cross-sectional survey	1001-5000	60-70%	Confidence, complacency, collective responsibility	Mistrust,Political and Ideological,Health Concerns,Vaccine Characteristics,Psychological Factors	Vaccination History,Health Concerns,Safety,Psychological Factors,Community and Social Factors
Freitas-Lemos	Can delay discounting predict vaccine hesitancy 4-years later? A study among US young adults.	2023	Age-Specific Studies	California	Web-based Survey	Longitudinal Study	1001-5000	N/A	Confidence, Complacency, Collective Responsibility, Convenience, Calculation	Information and Knowledge,Accessibility Issues	Policy and Communication,Community and Social Factors
Frey	COVID-19 Booster Uptake among First Responders and Their Household Members May Be Lower than Anticipated	2022	Healthcare workers	Ohio	Web-based Survey	Mixed methods design	501-1000	70-80%	Confidence, complacency, calculation	Vaccine Characteristics,Health Concerns,Psychological Factors,Mistrust,Political and Ideological	Demographics & Identity,Community and Social Factors,Health Concerns,Previous Experiences & Behavior
Frisco	Racial/ethnic and nativity disparities in U.S. Covid-19 vaccination hesitancy during vaccine rollout and factors that explain them	2022	U.S. Adults	U.S.	Web-based Survey	Cross-sectional survey	101-500	30-40%	Confidence, calculation, collective responsibility	Psychosocial Factors	Previous Experiences & Behavior
Fuller	Vaccine attitudes and acceptance among older adults in North Dakota: Understanding demographic characteristic variability.	2023	Age-Specific Studies	North Dakota	Mixed-Methods Study	Cross-sectional survey	501-1000	N/A	Confidence, complacency, collective responsibility	Political and Ideological,Environmental Factors,Vaccine Characteristics,Health Concerns	Demographics & Identity,Health Concerns
Fung, H.	Discovery of interconnected causal drivers of COVID‑19 vaccination intentions in the US using a causal Bayesian network	2023	U.S. Adults	U.S.	Web-based Survey	Cross-sectional survey	1001-5000	50-60%	Confidence, collective responsibility	Vaccine Characteristics,Health Concerns	Community and Social Factors
Gadarian	Information From Same-Race/Ethnicity Experts Online Does Not Increase Vaccine Interest or Intention to Vaccinate	2022	U.S. Adults	U.S.	Web-based Survey	Other	1001-5000	50-60%	Confidence, calculation, collective responsibility	Mistrust,Systemic and Institutional,Racial and Ethnic Influences	Availability
Galgali, M.S.	Feeling too isolated to be vaccinated? The contributing role of subjective interpersonal isolation factors towards COVID-19 vaccine hesitancy and resistance	2023	U.S. Adults	U.S.	Web-based Survey	Cross-sectional survey	1001-5000	50-60%	Confidence, calculation, collective responsibility	Psychological Factors,Social Influence	Political & Social Influences
Garcia	Factors associated with receiving an initial COVID-19 vaccine among Alaskan residents: results from an online cross-sectional survey.	2023	U.S. Adults	Alaska	Web-based Survey	Cross-sectional survey	501-1000	80-90%	Confidence, Collective Responsibility	Vaccine Characteristics,Health Concerns	Demographics & Identity,Health Concerns,Information Sources and Education,Vaccine Choice
Garcia	Decisions to Choose COVID-19 Vaccination by Health Care Workers in a Southern California Safety Net Medical Center Vary by Sociodemographic Factors	2022	Healthcare workers	California	Web-based Survey	Cross-sectional survey	0-100	80-90%	Confidence, collective responsibility	Demographics & Identity,Racial and Ethnic Influences,Economic Factors	Psychological Factors,Community and Social Factors
Garcini	Vaccination for COVID-19 among historically underserved Latino communities in the United States: Perspectives of community health workers	2022	Healthcare workers	Texas	Mixed-Methods Study	Mixed methods design	501-1000	70-80%	Confidence, calculation, collective responsibility	Mistrust,Vaccine Characteristics,Systemic and Institutional,Cultural Beliefs,Racial and Ethnic Influences,Information and Knowledge	Information Sources and Education,Community and Social Factors
Gardner	An assessment of Veterans attitudes and willingness to receiving the COVID-19 vaccine: a mixed methods study	2022	Military Personnel	Illinois	Telephone-based Survey	Mixed methods design	0-100	60-70%	Confidence, calculation, collective responsibility	Mistrust,Vaccine Characteristics,Systemic and Institutional,Health Concerns,Racial and Ethnic Influences	Healthcare Provider Recommendations,External Motivations and Support,Safety,Psychological Factors,Previous Experiences & Behavior
Gentsch	Perspectives of COVID-19 vaccine-hesitant emergency department patients to inform messaging platforms to promote vaccine uptake.	2023	Unvaccinated U.S. Adults	U.S.	In-Person Survey	Qualitative Study	0-100	N/A	Confidence, Calculation, collective responsibility	Vaccine Characteristics,Health Concerns,Mistrust,Systemic and Institutional,Information and Knowledge	Trust & Confidence,Healthcare Provider Recommendations,Information Sources and Education,Vaccine Choice,Vaccination History
Gertz	Assessing the Shift in Reasoning for COVID-19 Vaccine Hesitancy in the United States Using a Six-Month CrossSectional Analysis from December 2020 to June 2021	2022	U.S. Adults	U.S.	Web-based Survey	Cross-sectional survey	>100000	40-50%	Confidence, Complacency, Calculation, Collective Responsibility	Vaccine Characteristics,Health Concerns,Mistrust,Psychological Factors	N/A
Ghosh	COVID-19 Progression: A County-Level Analysis of Vaccination and Case Fatality in Mississippi, USA	2022	U.S. Adults	Mississippi	Web-based Survey	Other	>100000	50-60%	Confidence, convenience, calculation, collective responsibility	Economic Factors,Social Influence	Demographics & Identity
Gibson	Attitudes Toward COVID-19 Vaccination Among Pregnant Persons in Urban Hospital-Affiliated Practices: Exploring Themes in Vaccine Hesitancy.	2023	Pregnant or postpartum women	New York	In-Person Survey	Qualitative Study	0-100	30-40%	Confidence, complacency, calculation	Vaccine Characteristics,Health Concerns	Healthcare Provider Recommendations,Health Concerns
Gillman, A. S.	Perceptions and tolerance of uncertainty: relationship to trust in COVID-19 health information and vaccine hesitancy	2023	U.S. Adults	U.S.	Web-based Survey	Cross-sectional survey	N/A	50-60%	Confidence, calculation, collective responsibility	Information and Knowledge	Trust & Confidence,Information Sources and Education
Gin	COVID-19 Vaccine Hesitancy among U.S. Veterans Experiencing Homelessness in Transitional Housing	2022	Military Personnel	U.S.	Telephone-based Survey	Qualitative Study	101-500	60-70%	Confidence, complacency, convenience, collective responsibility	Mistrust,Systemic and Institutional,Political and Ideological	safety,Community and Social Factors,Psychological Factors,Previous Experiences & Behavior
Gonzalez	COVID-19 vaccine hesitancy among American Indian and Alaska native college students: the roles of discrimination, historical trauma, and healthcare system distrust.	2023	Ethnic and Minority Populations	Alaska	Web-based Survey	Cross-sectional survey	101-500	60-70%	Confidence, Collective Responsibility	Mistrust,Systemic and Institutional	Community and Social Factors
Goodwill	Black in the pandemic: Comparing experiences of mistrust, anxiety, and the COVID-19 vaccine among Black adults in the U.S	2023	Ethnic and Minority Populations	U.S.	Web-based Survey	Cross-sectional survey	501-1000	70-80%	Confidence, Calculation, collective responsibility	Racial and Ethnic Influences,Mistrust,Systemic and Institutional	Psychological Factors,Previous Experiences & Behavior
Goulding, M.	Parental perceptions of the COVID-19 vaccine for 5- to 11-year-old children: Focus group findings from Worcester Massachusetts	2022	U.S. Parents	Massachusetts	Web-based Survey	Qualitative Study	101-500	N/A	Confidence, calculation, collective responsibility	Vaccine Characteristics,Health Concerns	Trust & Confidence,Healthcare Provider Recommendations,Previous Experiences & Behavior
Grafova	Racial and ethnic differences in vaccine hesitancy among registered nurses in New Jersey: A cross-sectional survey	2022	Healthcare workers	New Jersey	Web-based Survey	Cross-sectional survey	0-100	20-30%	Confidence, calculation, collective responsibility	Vaccine Characteristics,Health Concerns	Demographics & Identity
Gray	Determinants of COVID-19 Vaccine Uptake in Adolescents 12–17 Years Old: Examining Pediatric Vaccine Hesitancy Among Racially Diverse Parents in the United States	2022	U.S. Parents	U.S.	Web-based Survey	Cross-sectional survey	1001-5000	20-30%	Confidence, collective responsibility	Mistrust,Information and Knowledge,Psychological Factors	Demographics & Identity,Vaccination History,Community and Social Factors
Gray	COVID-19 Vaccination Intention and Factors Associated with Hesitance and Resistance in the Deep South: Montgomery, Alabama	2022	U.S. Adults	Alabama	Mixed-Methods Study	Cross-sectional survey	101-500	60-70%	Confidence, complacency, convenience, calculation	Accessibility Issues,Social Influence	safety,Trust & Confidence,Healthcare Provider Recommendations
Green	COVID-19 vaccination willingness and uptake among low-income Black/African American, Latino, and White adults living in the U.S.	2023	Ethnic and Minority Populations	U.S.	Web-based Survey	Longitudinal Study	1001-5000	60-70%	Confidence, Collective Responsibility	Mistrust,Political and Ideological,Systemic and Institutional,Vaccine Characteristics	Vaccination History,Vaccine Choice,Trust & Confidence
Green-McKenzie	COVID-19 vaccine uptake before and after a vaccine mandate at a major academic hospital: Trends by race/ethnicity and level of patient contact	2023	Healthcare workers	Pennsylvania	In-Person Survey	Cohort study	501-1000	90-100%	Confidence, collective responsibility	Vaccine Characteristics,Health Concerns,Racial and Ethnic Influences	mandate,Information Sources and Education,Demographics & Identity,Policy and Communication
Gregory	The COVID-19 vaccine concerns scale: Development and validation of a new measure	2022	Healthcare workers	U.S.	Web-based Survey	Cross-sectional survey	10001-50000	70-80%	Confidence, calculation, collective responsibility	Psychosocial Factors,Vaccine Characteristics,Health Concerns	Psychological Factors
Gu	A pilot study on COVID-19 vaccine hesitancy among healthcare workers in the US	2022	Healthcare workers	U.S.	Mixed-Methods Study	Cross-sectional survey	1001-5000	50-60%	Confidence and complacency	Health Concerns	Previous Experiences & Behavior
Gual-Gonzalez	Determinants of COVID-19 Vaccinations among a State-Wide Year-Long Surveillance Initiative in a Conservative Southern State	2022	U.S. Adults	South Carolina	Web-based Survey	Cross-sectional survey	101-500	50-60%	Confidence, calculation, collective responsibility	Vaccine Characteristics,Mistrust,Health Concerns	Trust & Confidence,Policy and Communication,Safety
Guerin	Parental intentions to vaccinate children against COVID-19: Findings from a U.S. National Survey	2023	U.S. Parents	U.S.	Web-based Survey	Cross-sectional survey	10001-50000	N/A	Confidence, complacency, calculation, collective responsibility	Health Concerns,Vaccine Characteristics	Health Concerns,Healthcare Provider Recommendations,Community and Social Factors
Guidry	Between Healthcare Practitioners and Clergy: Evangelicals and COVID-19 Vaccine Hesitancy	2022	Religious or Belief-Based Populations	U.S.	Web-based Survey	Cross-sectional survey	10001-50000	40-50%	Confidence, complacency, calculation, collective responsibility	Accessibility Issues	safety,Psychological Factors
Gurenlian	COVID-19 Vaccine Intention and Hesitancy of Dental Hygienists in the United States	2022	Healthcare workers	U.S.	Web-based Survey	Cross-sectional survey	501-1000	70-80%	Confidence, collective responsibility	Mistrust,Vaccine Characteristics,Health Concerns	Trust & Confidence,External Motivations and Support
Gutierrez	Predictors of COVID-19 Vaccination Likelihood Among Reproductive-Aged Women in the United States	2022	Gender-Specific Populations:	U.S.	Web-based Survey	Cross-sectional survey	1001-5000	50-60%	Confidence, complacency, calculation, collective responsibility	Mistrust,Systemic and Institutional	Demographics & Identity,Community and Social Factors,Information Sources and Education
Guzman	COVID-19 vaccine controversy: A cross-sectional analysis of factors associated with COVID-19 vaccine acceptance amongst emergency department patients in New York City	2022	Specific Medical Conditions	New York	Web-based Survey	Cross-sectional survey	50001-100000	50-60%	Confidence, convenience, collective responsibility	Mistrust,Vaccine Characteristics,Health Concerns,Systemic and Institutional,Political and Ideological	Media and Information Influence,Information Sources and Education,Previous Experiences & Behavior
Ha	Association between acceptance of routine pregnancy vaccinations and COVID-19 vaccine uptake in pregnant patients.	2023	Pregnant or postpartum women	California	Web-based Survey	Cohort study	5001-10000	50-60%	Confidence, Calculation, collective responsibility	Vaccine Characteristics,Health Concerns,Psychological Factors	Previous Experiences & Behavior,Vaccination History,Demographics & Identity,Health Concerns
Haddad	COVID-19 Vaccination Hesitancy Among Southern Rural Veterans with Cancer in the Arkansas-Louisiana-Texas (ArkLATX) Region	2023	Military Personnel	U.S.	Telephone-based Survey	Cross-sectional survey	1001-5000	70-80%	Confidence, complacency, collective responsibility	Vaccine Characteristics,Social Influence,Psychosocial Factors	N/A
Hahn, M. B.	Evolving perceptions of COVID-19 vaccines among remote Alaskan communities	2022	U.S. Adults	Alaska	Web-based Survey	Longitudinal Study	101-500	80-90%	Confidence, convenience, collective responsibility	Health Concerns,Mistrust	Community and Social Factors,Health Concerns,Safety
Haile	Correlates of Covid-19 Vaccine Acceptance among Residents of Ohio: A Cross-sectional Study	2022	U.S. Adults	Ohio	Web-based Survey	Cross-sectional survey	1001-5000	50-60%	Confidence, complacency, calculation	Mistrust,Systemic and Institutional,Racial and Ethnic Influences	Trust & Confidence,Policy and Communication,Ending Pandemic,Psychological Factors
Halbrook	Longitudinal assessment of coronavirus disease 2019 vaccine acceptance and uptake among frontline medical workers in los angeles, california.	2022	Healthcare workers	California	Web-based Survey	Cross-sectional survey	1001-5000	90-100%	Confidence, collective responsibility, convenience	Vaccine Characteristics,Health Concerns	Availability,Ending Pandemic,Information Sources and Education
Hammershaimb	COVID-19 Vaccine Acceptance Among US Parents: A Nationally Representative Survey	2022	U.S. Parents	U.S.	Web-based Survey	Cross-sectional survey	1001-5000	N/A	Confidence, complacency, calculation, collective responsibility	Vaccine Characteristics,Accessibility Issues	Vaccine Choice,Vaccination History
Hanson	Role of Trusted Sources and Behavioral Beliefs in Promoting Mitigation Behaviors During the COVID-19 Pandemic: Survey Study	2022	U.S. Adults	U.S.	Web-based Survey	Cross-sectional survey	10001-50000	40-50%	Confidence, collective responsibility	Mistrust,Information and Knowledge	Trust & Confidence,Healthcare Provider Recommendations,External Motivations and Support
Hardin	Vaccine decision making among people who inject drugs: Improving on the WHO's 3C model of vaccine hesitancy.	2023	Specific Medical Conditions	Oregon	In-Person Survey	Mixed methods design	101-500	30-40%	Confidence, convenience, collective responsibility	Mistrust,Political and Ideological,Systemic and Institutional,Vaccine Characteristics,Information and Knowledge,Health Concerns	Community and Social Factors,Demographics & Identity
Harris	The Influence of Racism in Healthcare: COVID-19 Vaccine Hesitancy Among Black Mothers in Chicago.	2023	Ethnic and Minority Populations	Illinois	Web-based Survey	Cross-sectional survey	0-100	N/A	Confidence, collective responsibility	Systemic and Institutional,Racial and Ethnic Influences,Mistrust,Psychological Factors,Individual Experiences	Community and Social Factors,safety,Health Concerns,External Motivations and Support
Harris	COVID-19 vaccine uptake and attitudes towards mandates in a nationally representative U.S. sample	2023	U.S. Adults	U.S.	Web-based Survey	Cross-sectional survey	N/A	60-70%	Confidence, collective responsibility	Individual Experiences,Vaccine Characteristics,Psychosocial Factors	Vaccine Choice,Vaccination History
Harris	Factors impacting parental uptake of COVID-19 vaccination for U.S. Children ages 5–17	2023	U.S. Parents	U.S.	Web-based Survey	Cross-sectional survey	101-500	70-80%	Confidence, complacency, calculation	Health Concerns	Vaccination History
Hart	Factors associated with US caregivers’ uptake of pediatric COVID-19 vaccine by race and ethnicity	2023	Healthcare workers	U.S.	Web-based Survey	Cross-sectional survey	1001-5000	50-60%	Confidence, calculation, collective responsibility	Racial and Ethnic Influences	Vaccination History,External Motivations and Support
Hathaway	Individual-level factors associated with COVID-19 vaccine acceptance among U.S. patients with cancer	2022	Specific Medical Conditions	Florida	Web-based Survey	Cross-sectional survey	1001-5000	80-90%	Confidence, complacency, convenience, calculation, collective responsibility	Health Concerns,Vaccine Characteristics	Demographics & Identity,Vaccination History,Previous Experiences & Behavior,Health Concerns
He	Parental Perspectives on Immunizations: Impact of the COVID-19 Pandemic on Childhood Vaccine Hesitancy.	2022	U.S. Parents	California	Telephone-based Survey	Cross-sectional survey	101-500	N/A	Confidence	Health Concerns	Trust & Confidence,Healthcare Provider Recommendations
Head, K.J.	Factors that differentiate COVID-19 vaccine intentions among Indiana parents: Implications for targeted vaccine promotion	2022	U.S. Parents	Indiana	Web-based Survey	Cross-sectional survey	5001-10000	40-50%	Confidence, complacency, calculation, collective responsibility	Vaccine Characteristics,Health Concerns	Trust & Confidence,Healthcare Provider Recommendations
Heiman	Identities as predictors of vaccine hesitancy during the COVID-19 pandemic	2023	U.S. Adults	U.S.	Web-based Survey	Longitudinal Study	10001-50000	60-70%	Confidence, calculation, collective responsibility	Mistrust,Political and Ideological,Social Influence	Trust & Confidence,Community and Social Factors
Herman	COVID‑19 Vaccine Hesitancy Among Patients with Infammatory Bowel Diseases at a Diverse Safety Net Hospital	2022	Specific Medical Conditions	Massachusetts	In-Person Survey	Cross-sectional survey	101-500	80-90%	Confidence, calculation, collective responsibility	Vaccine Characteristics,Health Concerns	Demographics & Identity
Hess	Understanding the Role of Misinformation in COVID-19 Vaccine Hesitancy in a Rural State	2022	U.S. Adults	Maine	Web-based Survey	Other	101-500	80-90%	Confidence,	Vaccine Characteristics,Health Concerns	Trust & Confidence,External Motivations and Support,Healthcare Provider Recommendations
Higginson	COVID-19 Vaccine Hesitancy Among Deployed Personnel in a Joint Environment	2023	Military Personnel	U.S.	Web-based Survey	Other	101-500	60-70%	Confidence, calculation, collective responsibility	Racial and Ethnic Influences,Systemic and Institutional	Demographics & Identity,Job Security
Hill	Correlates of COVID-19 Vaccine Uptake in Black Adults Residing in Allegheny County, PA.	2023	Ethnic and Minority Populations	Pennsylvania	Web-based Survey	Cross-sectional survey	101-500	70-80%	Confidence, convenience, complacency	Health Concerns,Psychosocial Factors,Mistrust	Demographics & Identity,Job Security,Health Concerns
Hinojosa	Implicit and explicit COVID‐19‐vaccine harmfulness/helpfulness associations predict vaccine beliefs, intentions, and behaviors	2023	U.S. Adults	U.S.	Web-based Survey	Cross-sectional survey	1001-5000	80-90%	Confidence, Calculation	Health Concerns,Vaccine Characteristics	Community and Social Factors,External Motivations and Support
Hoffman	COVID‑19 Vaccine Hesitancy, Acceptance, and Promotion Among Healthcare Workers: A Mixed‑Methods Analysis	2022	Healthcare workers	Pennsylvania	Web-based Survey	Mixed methods design	1001-5000	60-70%	Confidence, convenience, collective responsibility	Technological Aspects	Media and Information Influence,External Motivations and Support
Holladay	COVID-19 Vaccine Uptake, Hesitancy, and Flare in a Large Rheumatology Practice Network	2023	U.S. Adults	U.S.	Web-based Survey	Cross-sectional survey	50001-100000	80-90%	Confidence, Complacency, convenience	Vaccine Characteristics,Health Concerns	Trust & Confidence,Healthcare Provider Recommendations
Honcoop	COVID-19 Vaccine Hesitancy Among Parents: A Qualitative Study.	2023	U.S. Parents	U.S.	Web-based Survey	Qualitative Study	0-100	N/A	Confidence, complacency, convenience, calculation	Health Concerns,Vaccine Characteristics,Psychosocial Factors,Information and Knowledge,Mistrust	Trust & Confidence,Healthcare Provider Recommendations,Previous Experiences & Behavior,Health Concerns
Hopfer	Adolescent COVID-19 Vaccine Decision-Making among Parents in Southern California	2022	U.S. Parents	California	Web-based Survey	Mixed methods design	0-100	60-70%	Confidence, complacency, collective responsibility	Vaccine Characteristics,Health Concerns,Demographics & Identity,Social Influence	Trust & Confidence,mandate,Healthcare Provider Recommendations,Psychological Factors
Hosek	Low Prevalence of COVID-19 Vaccine Hesitancy in Students Across Health Science Disciplines in Texas	2022	Healthcare workers	Texas	Web-based Survey	Cross-sectional survey	0-100	80-90%	Confidence, complacency, calculation	Health Concerns,Vaccine Characteristics,Social Influence	Previous Experiences & Behavior,Health Concerns
Hrin	Development and validation of a COVID-19 vaccine hesitancy scale for adults in the United States.	2022	U.S. Adults	U.S.	Web-based Survey	Cross-sectional survey	101-500	60-70%	Confidence, calculation, collective responsibility	Vaccine Characteristics	Trust & Confidence,Healthcare Provider Recommendations
Hsieh	Effect of the suspension of the J&J COVID-19 vaccine on vaccine hesitancy in the United States	2022	U.S. Adults	U.S.	Web-based Survey	Other	101-500	70-80%	Confidence, calculation	Health Concerns	N/A
Huang	Pregnant and Postpartum Patients’ Views of COVID-19 Vaccination	2022	Pregnant or postpartum women	U.S.	Web-based Survey	Mixed methods design	501-1000	50-60%	Confidence, calculation, collective responsibility	Information and Knowledge,Vaccine Characteristics,Health Concerns	Health Concerns,Community and Social Factors
Huang	COVID-19 vaccine attitudes among a majority black sample in the Southern US: public health implications from a qualitative study	2023	U.S. Adults	Georgia	Mixed-Methods Study	Qualitative Study	1001-5000	60-70%	Confidence, calculation, collective responsibility	Mistrust,Political and Ideological,Systemic and Institutional,Vaccine Characteristics	Policy and Communication,External Motivations and Support,Community and Social Factors,Availability
Huang	Explaining higher Covid-19 vaccination among some US primary care professionals	2022	Healthcare workers	U.S.	Web-based Survey	Cross-sectional survey	0-100	80-90%	Confidence, complacency, convenience, calculation	Vaccine Characteristics,Social Influence,Psychological Factors,Cultural Beliefs	Incentives and Rewards,External Motivations and Support,Availability
Hubach	COVID-19 vaccine hesitancy among rural Oklahomans	2022	Unvaccinated U.S. Adults	Oklahoma	Web-based Survey	Cross-sectional survey	101-500	40-50%	Confidence, complacency, calculation	Vaccine Characteristics	Health Concerns,Community and Social Factors
Hubble, M. W	Predictors of COVID-19 Vaccination Among EMS Personnel	2022	Healthcare workers	North Dakota	Web-based Survey	Cross-sectional survey	101-500	70-80%	Confidence, complacency, convenience, calculation	Health Concerns,Vaccine Characteristics	Health Concerns,safety,Vaccine Choice,Psychological Factors,Vaccination History,Information Sources and Education
Hughes	COVID-19 vaccine hesitancy: The synergistic effect of anxiety and proactive coping	2023	U.S. Adults	U.S.	Web-based Survey	Cross-sectional survey	501-1000	40-50%	Confidence, calculation, collective responsibility	Health Concerns,Psychological Factors	psychological Factors,Health Concerns,Safety
Hunter-Mullis	Perceived COVID-19 vaccine attributes associated with early adoption among adults in rural Indiana.	2022	U.S. Adults	Indiana	Web-based Survey	Cross-sectional survey	101-500	60-70%	Confidence, calculation, collective responsibility	Vaccine Characteristics,Health Concerns	Trust & Confidence,safety,Psychological Factors
Hurstak	The mediating effect of health literacy on COVID-19 vaccine confidence among a diverse sample of urban adults in Boston and Chicago	2023	U.S. Adults	U.S.	Mixed-Methods Study	Other	501-1000	90-100%	Confidence, complacency, convenience	Information and Knowledge,Racial and Ethnic Influences	Demographics & Identity,Information Sources and Education
Iadarola	COVID-19 vaccine perceptions in New York State's intellectual and developmental disabilities community.	2022	Specific Medical Conditions	New York	Web-based Survey	Cross-sectional survey	501-1000	70-80%	Confidence, Collective Responsibility	Vaccine Characteristics,Mistrust	Trust & Confidence,Information Sources and Education,Policy and Communication,Media and Information Influence
Iceland, J.	Moral intuitions and vaccine hesitancy during the COVID-19 pandemic	2023	U.S. Adults	U.S.	Web-based Survey	Cross-sectional survey	101-500	60-70%	Confidence, calculation, collective responsibility	Political and Ideological,Psychological Factors	Community and Social Factors,Demographics & Identity
Ignacio	Narratives from African American/Black, American Indian/Alaska Native, and Hispanic/Latinx community members in Arizona to enhance COVID-19 vaccine and vaccination uptake	2023	Ethnic and Minority Populations	Arizona	Web-based Survey	Cross-sectional survey	101-500	60-70%	Confidence, calculation, collective responsibility	Mistrust,Systemic and Institutional,Cultural Beliefs	Community and Social Factors,Trust & Confidence,External Motivations and Support
Jacoby, K.B.	Vaccination and vacci-notions: Understanding the barriers and facilitators of COVID-19 vaccine uptake during the 2020-21 COVID-19 pandemic	2022	U.S. Adults	Georgia	Telephone-based Survey	Mixed methods design	1001-5000	70-80%	Confidence, complacency, collective responsibility	Vaccine Characteristics,Health Concerns	Community and Social Factors,External Motivations and Support
Jaffe	The role of perceived social norms in college student vaccine hesitancy: Implications for COVID-19 prevention strategies	2022	University Population	U.S.	Web-based Survey	Cross-sectional survey	0-100	50-60%	Confidence, complacency, calculation, collective responsibility	Social Influence	psychological Factors,Community and Social Factors,Community and Social Factors
Jaiswal	SARS-CoV-2 Vaccination Hesitancy and Behaviors in a National Sample of People Living with HIV	2022	Specific Medical Conditions	U.S.	Web-based Survey	Cross-sectional survey	501-1000	60-70%	Confidence, calculation, collective responsibility	Vaccine Characteristics,Health Concerns	Information Sources and Education,Demographics & Identity,Health Concerns
Javanbakht	Substance use and other factors associated with COVID19 vaccine uptake among people at risk for or living with HIV: Findings from the C3PNO consortium	2023	Specific Medical Conditions	U.S.	Web-based Survey	Cross-sectional survey	1001-5000	70-80%	Confidence, complacency, convenience	Health Concerns,Demographics & Identity	Health Concerns,Vaccination History,Trust & Confidence,Healthcare Provider Recommendations,Previous Experiences & Behavior
Jeon	COVID-19 Vaccination: Sociopolitical and Economic Impact in the United States	2022	U.S. Adults	U.S.	Web-based Survey	Cross-sectional survey	101-500	20-30%	Confidence, calculation, collective responsibility	Political and Ideological,Racial and Ethnic Influences,Economic Factors	Demographics & Identity,Political & Social Influences
Jones	Using the Health Belief Model to Identify Predictors of COVID-19 Vaccine Acceptance among a Sample of Pregnant Women in the U.S.: A Cross-Sectional Survey	2022	Pregnant or postpartum women	U.S.	Web-based Survey	Cross-sectional survey	5001-10000	50-60%	Confidence, complacency, convenience, calculation	Vaccine Characteristics,Mistrust	Vaccine Choice,Health Concerns
Jordan	Understanding Vaccine Perceptions and Willingness to Receive COVID-19 Vaccination: Opportunities to Strengthen Public Health Responses and COVID-19 Services for People Who Use Drugs	2022	Specific Medical Conditions	New York	In-Person Survey	Cross-sectional survey	101-500	30-40%	Confidence, collective responsibility	Vaccine Characteristics,Health Concerns,Mistrust,Systemic and Institutional,Political and Ideological	Healthcare Provider Recommendations,Incentives and Rewards
Juarez	Dynamics of Trust and Consumption of COVID-19 Information Implicate a Mechanism for COVID-19 Vaccine and Booster Uptake	2022	U.S. Adults	Hawaii	Web-based Survey	Mixed methods design	1001-5000	70-80%	Confidence, calculation, collective responsibility	Mistrust	Trust & Confidence,Information Sources and Education,Policy and Communication
Juarez	Opposing Role of Trust as a Modifier of COVID-19 Vaccine Uptake in an Indigenous Population	2022	U.S. Adults	Hawaii	Web-based Survey	Cross-sectional survey	1001-5000	50-60%	Confidence, calculation, collective responsibility	Mistrust	Trust & Confidence,Information Sources and Education
Kaliba, A.R	The Impact of Meso-Level Factors on SARS-CoV-2 Vaccine Early Hesitancy in the United States	2023	U.S. Adults	U.S.	Web-based Survey	Cross-sectional survey	1001-5000	50-60%	Confidence, calculation, collective responsibility	Political and Ideological,Social Influence	Vaccination History,Availability,Previous Experiences & Behavior
Kalra, S.	Association of death or illness from COVID-19 among family and friends on vaccine uptake within four months of the Emergency Use Authorization23. Findings from a national survey in the United States	2023	U.S. Adults	U.S.	Web-based Survey	Cross-sectional survey	N/A	50-60%	Confidence, collective responsibility	Economic Factors,Racial and Ethnic Influences,Demographics & Identity,Information and Knowledge	Previous Experiences & Behavior,Community and Social Factors,Psychological Factors
Kandiah	COVID-19 Vaccine Hesitancy Among Health Care Workers in Four Health Care Systems in Atlanta	2022	Healthcare workers	Georgia	Web-based Survey	Cross-sectional survey	1001-5000	80-90%	Confidence, calculation, collective responsibility	Vaccine Characteristics,Health Concerns	Demographics & Identity,Information Sources and Education,Health Concerns,Job Security
Kanyangarara	Factors Associated with COVID-19 Vaccine Intentions among South Carolina Residents	2022	U.S. Adults	South Carolina	Web-based Survey	Cross-sectional survey	5001-10000	70-80%	Confidence, complacency, convenience, calculation	Vaccine Characteristics,Health Concerns	Trust & Confidence,HEAlth,Safety
Kaplan	Attitudes and Beliefs of Patients With Left-Ventricular Assist Devices Toward COVID-19 Vaccination and Willingness to Seek Care During the Pandemic	2022	Specific Medical Conditions	U.S.	Web-based Survey	Cross-sectional survey	10001-50000	70-80%	Confidence, calculation	Health Concerns,Vaccine Characteristics	Previous Experiences & Behavior,Vaccination History
Kara	Third wave COVID-19 delta variant breakthrough infection in a Hispanic-dominant suburb of Miami, Florida: ethical dilemma and vaccination hesitancy	2022	Ethnic and Minority Populations	Florida	In-Person Survey	Cross-sectional survey	0-100	30-40%	Confidence, complacency, calculation	Mistrust,Vaccine Characteristics,Health Concerns	N/A
Kareklas	Reexamining Health Messages in the Political Age: The Politicization of theCOVID ‐19 Pandemic and its Detrimental Effects on Vaccine Hesitancy	2023	U.S. Adults	U.S.	Web-based Survey	Cross-sectional survey	101-500	N/A	Confidence, Calculation, collective responsibility	Political and Ideological,Health Concerns	Trust & Confidence,Information Sources and Education
Kassi	Vaccine hesitancy, distress, and medical mistrust in women considering or undergoing fertility treatment during the COVID-19 pandemic	2022	Pregnant or postpartum women	Illinois	Web-based Survey	Cross-sectional survey	101-500	90-100%	Confidence, calculation, collective responsibility	Mistrust	Information Sources and Education
Kasting	Factors Associated With the Intention to Receive the COVID-19 Vaccine: Cross-sectional National Study	2022	U.S. Adults	U.S.	Web-based Survey	Cross-sectional survey	1001-5000	70-80%	Confidence, calculation, collective responsibility	Mistrust,Health Concerns	Media and Information Influence,Psychological Factors
Katzman	Longitudinal assessment of COVID-19 vaccine uptake: A two-wave survey of a nationally representative U.S. sample.	2023	U.S. Adults	U.S.	Web-based Survey	Longitudinal Study	501-1000	80-90%	Calculation, Complacency	Social Influence,Psychological Factors,Information and Knowledge	Media and Information Influence,Community and Social Factors,Policy and Communication
Kenworthy	Community voices on factors influencing COVID-19 concerns and health decisions among racial and ethnic minorities in the school setting	2022	Ethnic and Minority Populations	U.S.	In-Person Survey	Qualitative Study	1001-5000	30-40%	Confidence, calculation, collective responsibility	Vaccine Characteristics,Mistrust,Social Influence	psychological Factors,Community and Social Factors,Healthcare Provider Recommendations,Policy and Communication
Kerrison	COVID-19 Vaccine Refusal and Medical Distrust Held by Correctional Officers	2023	Occupational Population	Pennsylvania	Web-based Survey	Cross-sectional survey	1001-5000	60-70%	Confidence, calculation, collective responsibility	Mistrust,Political and Ideological,Systemic and Institutional	Health Concerns,Trust & Confidence,Healthcare Provider Recommendations
Keselman, A.	Cognitive and Cultural Factors That Affect General Vaccination and COVID-19 Vaccination Attitudes	2023	U.S. Adults	U.S.	Web-based Survey	Cross-sectional survey	1001-5000	70-80%	Confidence, calculation, collective responsibility	Mistrust,Systemic and Institutional	Trust & Confidence,Healthcare Provider Recommendations
Khairat	Factors and reasons associated with low COVID-19 vaccine uptake among highly hesitant communities in the US	2022	U.S. Adults	U.S.	Web-based Survey	Cross-sectional survey	501-1000	70-80%	Confidence, calculation, collective responsibility	Mistrust,Vaccine Characteristics	Information Sources and Education,Demographics & Identity
Khanna	Characterization of the COVID-19 Vaccine Uptake in Patients With Chronic Diseases in a Large University-based Family Medicine Clinical Practice	2023	Specific Medical Conditions	Maryland	Web-based Survey	Cohort study	50001-100000	70-80%	Confidence, convenience, calculation	Mistrust,Vaccine Characteristics,Health Concerns,Information and Knowledge	Availability,Demographics & Identity
Khare	COVID-19 Vaccine Attitudes and Barriers among Unvaccinated Residents in Rural Northern/Central Illinois	2022	U.S. Adults	Illinois	Mixed-Methods Study	Cross-sectional survey	5001-10000	70-80%	Confidence, complacency, convenience, calculation	Mistrust,Vaccine Characteristics,Health Concerns	Trust & Confidence,safety,Vaccine Choice
Kheil	COVID-19 Vaccine Hesitancy among Arab Americans	2022	Ethnic and Minority Populations	U.S.	Web-based Survey	Cross-sectional survey	101-500	90-100%	Confidence, complacency, convenience, calculation	Vaccine Characteristics,Health Concerns,Mistrust,Systemic and Institutional,Political and Ideological,Cultural Beliefs	Trust & Confidence,Availability,Safety,Demographics & Identity,Vaccination History
Kiefer	Characteristics and perceptions associated with COVID-19 vaccination hesitancy among pregnant and postpartum individuals: A cross-sectional study	2022	Pregnant or postpartum women	Ohio	In-Person Survey	Cross-sectional survey	1001-5000	50-60%	Confidence, complacency, calculation	Vaccine Characteristics,Health Concerns	Trust & Confidence,Availability,Health Concerns,Healthcare Provider Recommendations
Kiefer	Association between social vulnerability and COVID-19 vaccination hesitancy and vaccination in pregnant and postpartum individuals	2022	Pregnant or postpartum women	Ohio	In-Person Survey	Cohort study	101-500	50-60%	Confidence, convenience, calculation	Social Influence,Health Concerns	Community and Social Factors
Kikut	Strengthened belief in vaccine effectiveness predicted increased COVID-19 vaccination intention and behaviour: Results from a nationally representative longitudinal survey of U.S. adults from July 2020 to April/May 2021	2022	U.S. Adults	U.S.	Mixed-Methods Study	Longitudinal Study	101-500	50-60%	Confidence, calculation, collective responsibility	Health Concerns	Trust & Confidence,Vaccine Choice,Community and Social Factors
Kim	An Oscillatory Path to Vaccination: The Roles of Normative and Epistemic Factors in Explaining Vaccination Hesitancy in COVID-19.	2022	U.S. Adults	U.S.	Web-based Survey	Cross-sectional survey	1001-5000	N/A	Confidence, Collective Responsibility	Legal and Ethical Considerations,Information and Knowledge,Vaccine Characteristics	Vaccine Choice,Information Sources and Education,Trust & Confidence
Kim	COVID-19 vaccine hesitancy and short-term and long-term intentions among unvaccinated young adults: a mixed-method approach	2022	Unvaccinated U.S. Adults	North Dakota	Web-based Survey	Mixed methods design	501-1000	10-20%	Confidence, calculation, collective responsibility	Health Concerns,Information and Knowledge,Psychosocial Factors	Trust & Confidence
Kirchoff	COVID-19 Vaccine Acceptance Among Latino/a Immigrants: The Role of Collective Responsibility and Confidence	2023	Ethnic and Minority Populations	Florida	Telephone-based Survey	Cross-sectional survey	101-500	60-70%	Calculation, Convenience, Collective Responsibility	Vaccine Characteristics,Health Concerns,Information and Knowledge	Community and Social Factors,External Motivations and Support
Kjos	Perceived medical care quality during COVID-19 illness links socioeconomic disadvantage to vaccine hesitancy	2022	People Positive for COVID-19	New York	Web-based Survey	Cross-sectional survey	501-1000	50-60%	Confidence, complacency, calculation	Individual Experiences,Health Concerns	Demographics & Identity
Klinkhammer, K. E.	Sociopolitical, mental health, and sociodemographic correlates of COVID-19 vaccine hesitancy among young adults in 6 US metropolitan areas	2022	Age-Specific Studies	U.S.	Web-based Survey	Cross-sectional survey	1001-5000	60-70%	Confidence, complacency, calculation	Political and Ideological,Psychosocial Factors,Health Concerns	Health Concerns,Demographics & Identity,Psychological Factors
Knapp	Reported Beliefs About COVID-19 Vaccines Among Unvaccinated Hispanic Adults Utilizing a Free Clinic in Orlando, Florida.	2023	Unvaccinated U.S. Adults	Florida	In-Person Survey	Qualitative Study	0-100	N/A	Confidence, Calculation	Health Concerns,Vaccine Characteristics,Mistrust,Psychosocial Factors	Trust & Confidence,Policy and Communication,Community and Social Factors
Knight	COVID-19 Testing and Vaccine Acceptability Among Homeless-Experienced Adults: Qualitative Data from Two Samples.	2022	Social Services Populations	California	Telephone-based Survey	Qualitative Study	0-100	N/A	Confidence, Collective Responsibility	Vaccine Characteristics,Mistrust,Individual Experiences	Incentives and Rewards,Ending Pandemic,External Motivations and Support,Policy and Communication
Kohler	Parents’ Intentions, Concerns and Information Needs about COVID-19 Vaccination in New Jersey: A Qualitative Analysis	2023	U.S. Parents	New Jersey	In-Person Survey	Qualitative Study	1001-5000	80-90%	Confidence, calculation, collective responsibility	Vaccine Characteristics,Health Concerns	Trust & Confidence,Healthcare Provider Recommendations
Kohut, M.	Decisions about adopting novel COVID‐19 vaccines among White adults in a rural state, USA: A qualitative study	2023	Ethnic and Minority Populations	Maine	In-Person Survey	Qualitative Study	0-100	70-80%	Confidence, collective responsibility	Vaccine Characteristics,Health Concerns	Trust & Confidence,Healthcare Provider Recommendations
Koskan	Rural Americans’ COVID-19 Vaccine Perceptions and Willingness to Vaccinate against COVID-19 with Their Community Pharmacists: An Exploratory Study	2023	U.S. Adults	U.S.	Telephone-based Survey	Qualitative Study	0-100	70-80%	Confidence, convenience,	Health Concerns,Psychosocial Factors	previous Experiences & Behavior
Koskan	U.S. adults’ reasons for changing their degree of willingness to vaccinate against COVID-19	2023	U.S. Adults	U.S.	Web-based Survey	Cross-sectional survey	501-1000	40-50%	Confidence, complacency, collective responsibility	Health Concerns,Vaccine Characteristics,Psychosocial Factors	safety,Vaccine Choice,Trust & Confidence
Kowalski	Protection Motivation Theory and Intentions to Receive the COVID-19 Vaccine	2022	Unvaccinated U.S. Adults	U.S.	Web-based Survey	Cross-sectional survey	0-100	80-90%	Confidence, complacency, calculation	Vaccine Characteristics,Health Concerns	Health Concerns,Psychological Factors
Kranzler	Recalled Exposure to COVID-19 Public Education Campaign Advertisements Predicts COVID-19 Vaccine Confidence	2023	U.S. Adults	U.S.	Web-based Survey	Cross-sectional survey	101-500	70-80%	Confidence, complacency, calculation	Vaccine Characteristics,Mistrust,Health Concerns,Political and Ideological,Systemic and Institutional,Psychological Factors	Vaccine Choice,Policy and Communication
Kricorian	COVID-19 vaccine hesitancy: misinformation and perceptions of vaccine safety	2022	U.S. Adults	U.S.	Web-based Survey	Cross-sectional survey	1001-5000	40-50%	Confidence, calculation, collective responsibility	Information and Knowledge,Vaccine Characteristics	Trust & Confidence,Information Sources and Education
Krishnakumar	Understanding Questions and Concerns Regarding COVID-19 and the COVID-19 Vaccine Among Populations Presenting at a COVID-19 Vaccine Clinic Hub: A Qualitative Study.	2022	U.S. Adults	Texas	In-Person Survey	Cross-sectional survey	501-1000	N/A	Confidence, Collective Responsibility	Vaccine Characteristics,Health Concerns	Policy and Communication
Ku	The Association of Social Factors and Health Insurance Coverage with COVID-19 Vaccinations and Hesitancy, July 2021.	2022	U.S. Adults	U.S.	Web-based Survey	Cross-sectional survey	10001-50000	70-80%	Confidence, Convenience	Racial and Ethnic Influences,Economic Factors,Political and Ideological	Incentives and Rewards
Kues	COVID-19 Vaccine Hesitancy: A Critical Time Period Analysis	2022	U.S. Adults	U.S.	Mixed-Methods Study	Cross-sectional survey	1001-5000	80-90%	Confidence, convenience, collective responsibility	Vaccine Characteristics,Health Concerns	Community and Social Factors,safety,Psychological Factors
Kupferwasser	Characterization of COVID-19 Vaccine Hesitancy Among Essential Workforce Members of a Large Safety Net Urban Medical Center	2023	Healthcare workers	California	Web-based Survey	Cross-sectional survey	501-1000	70-80%	Confidence, calculation, collective responsibility	Racial and Ethnic Influences,Demographics & Identity,Psychosocial Factors,Health Concerns,Vaccine Characteristics	Demographics & Identity,Vaccination History
Kwon	Patients with inflammatory bowel disease are more hesitant about Coronavirus disease 2019 vaccination	2022	Specific Medical Conditions	Maryland	Web-based Survey	Cross-sectional survey	1001-5000	60-70%	Confidence, calculation, collective responsibility	Health Concerns	Demographics & Identity,Previous Experiences & Behavior
Lacy	Rural parents’ attitudes and beliefs on the COVID-19 pediatric vaccine: An explanatory study	2022	U.S. Parents	Colorado	Web-based Survey	Mixed methods design	1001-5000	80-90%	Confidence, complacency, convenience, collective responsibility	Mistrust,Vaccine Characteristics,Health Concerns,Cultural Beliefs	Trust & Confidence,Healthcare Provider Recommendations,Community and Social Factors,External Motivations and Support,Psychological Factors
Lalika	Factors Associated With COVID-19 Vaccine Acceptance Among Patients Receiving Care at a Federally Qualified Health Center	2023	Specific Medical Conditions	Minnesota	Mixed-Methods Study	Cross-sectional survey	0-100	60-70%	Confidence, complacency, calculation	Vaccine Characteristics,Health Concerns,Psychosocial Factors	Health Concerns
Lam	Factors associated with parents’ willingness to vaccinate their children against COVID-19: The LA pandemic surveillance cohort study	2022	U.S. Parents	California	Web-based Survey	Cross-sectional survey	101-500	40-50%	Confidence, calculation, collective responsibility	Mistrust,Political and Ideological,Systemic and Institutional	Trust & Confidence,Health Concerns,External Motivations and Support
Lamuda	Latent class analysis of medical mistrust and COVID-19 vaccine hesitancy among adults in the United States just prior to FDA emergency use authorization	2023	U.S. Adults	U.S.	Web-based Survey	Cross-sectional survey	101-500	50-60%	Confidence, complacency, calculation	Mistrust,Systemic and Institutional	Trust & Confidence,Healthcare Provider Recommendations
Langwerden	A Latent Profile Analysis of COVID-19 Trusted Sources of Information among Racial and Ethnic Minorities in South Florida	2022	Ethnic and Minority Populations	Florida	Web-based Survey	Cross-sectional survey	50001-100000	60-70%	Confidence, collective responsibility	Mistrust,Information and Knowledge	Trust & Confidence,Information Sources and Education,Media and Information Influence
Lasher	COVID-19 vaccine hesitancy and political ideation among college students in Central New York: The influence of differential media choice	2022	University Population	New York	Web-based Survey	Cross-sectional survey	101-500	80-90%	Confidence, calculation, collective responsibility	Political and Ideological,Technological Aspects	Media and Information Influence,Political & Social Influences
Latkin	A longitudinal study of vaccine hesitancy attitudes and social influence as predictors of COVID-19 vaccine uptake in the US	2022	U.S. Adults	U.S.	Web-based Survey	Longitudinal Study	501-1000	60-70%	Confidence, calculation, collective responsibility	Vaccine Characteristics,Mistrust	Information Sources and Education,Demographics & Identity,Trust & Confidence,Safety,Political & Social Influences
Ledford	Education, trust, and likelihood to vaccinate against COVID-19 among patients with diabetes in the American South.	2023	Specific Medical Conditions	U.S.	Web-based Survey	Mixed methods design	0-100	80-90%	Calculation, convenience, confidence	Information and Knowledge,Vaccine Characteristics	Trust & Confidence,Information Sources and Education
Ledford	The dynamics of trust and communication in COVID-19 vaccine decision making: A qualitative inquiry	2022	University Population	Georgia	In-Person Survey	Other	10001-50000	60-70%	Confidence, complacency, collective responsibility	Mistrust,Vaccine Characteristics,Cultural Beliefs,Information and Knowledge,Health Concerns	Trust & Confidence,Community and Social Factors,Psychological Factors
Lee	Assessing associations and predictors of COVID-19 vaccine uptake among college students in a university setting.	2023	University Population	U.S.	Web-based Survey	Cross-sectional survey	101-500	50-60%	Calculation, Complacency	Social Influence,Health Concerns,Vaccine Characteristics	Vaccination History,Demographics & Identity
Lee	Motivators and Barriers to COVID-19 Vaccination in Young Adults Living in the USA.	2023	U.S. Adults	U.S.	Web-based Survey	Cross-sectional survey	0-100	60-70%	Confidence, Collective Responsibility, Complacency	Mistrust,Information and Knowledge	Ending Pandemic,Community and Social Factors,Psychological Factors
Lee	Prevalence and Assessment of Factors Associated with COVID-19 Vaccine Hesitancy in an Ethnic Minority Oncology Patient Population	2022	Specific Medical Conditions	New York	In-Person Survey	Cross-sectional survey	0-100	60-70%	Confidence, complacency, convenience, collective responsibility	Vaccine Characteristics,Health Concerns,Mistrust	Trust & Confidence,safety,Community and Social Factors,External Motivations and Support
Lee	COVID-19 booster vaccine attitudes and behaviors among university students and staff in the United States: The USC Trojan pandemic research Initiative	2022	University Population	California	Web-based Survey	Cross-sectional survey	0-100	90-100%	Confidence, collective responsibility	Health Concerns,Mistrust	Trust & Confidence
Lee, J.	COVID-19 Vaccine Hesitancy: The Role of Socioeconomic Factors and Spatial Effects	2022	U.S. Adults	Texas	Web-based Survey	Cross-sectional survey	0-100	30-40%	Calculation, collective responsibility	Economic Factors,Environmental Factors,Political and Ideological	Demographics & Identity,Political & Social Influences
Lee, S. K.	Misinformation of COVID‑19 vaccines and vaccine hesitancy	2022	University Population	U.S.	Web-based Survey	Cross-sectional survey	1001-5000	N/A	Confidence, complacency, calculation	Information and Knowledge,Vaccine Characteristics	Information Sources and Education
Lendacki, F. R.	COVID-19 vaccination requirements, encouragement and hesitancy among non-health care, non-congregate workers in Chicago: results from the WEVax survey	2023	Occupational Population	Illinois	Web-based Survey	Cross-sectional survey	501-1000	50-60%	Confidence, convenience	Vaccine Characteristics,Health Concerns,Mistrust	mandate,Policy and Communication
Levin	Determinants of COVID-19 skepticism and SARS-CoV-2 vaccine hesitancy: findings from a national population survey of U.S. adults.	2022	U.S. Adults	U.S.	Web-based Survey	Cross-sectional survey	1001-5000	N/A	Confidence, calculation, collective responsibility	Political and Ideological,Cultural Beliefs	mandate,Policy and Communication
Li	A Tale of Two Cities: COVID-19 Vaccine Hesitancy as a Result of Racial, Socioeconomic, Digital, and Partisan Divides	2023	U.S. Adults	U.S.	Web-based Survey	Cross-sectional survey	N/A	N/A	Confidence, convenience, calculation, collective responsibility	Racial and Ethnic Influences,Economic Factors,Demographics & Identity,Political and Ideological	Information Sources and Education,Demographics & Identity,Political & Social Influences
Li	Exploring Factors Associated with Chinese-Americans’ Willingness to Receive an Additional Hypothetical Annual Dose of the COVID-19 Vaccine	2023	Ethnic and Minority Populations	U.S.	Web-based Survey	Cross-sectional survey	101-500	80-90%	Confidence, calculation, collective responsibility	Vaccine Characteristics,Accessibility Issues	Vaccination History,Previous Experiences & Behavior,Information Sources and Education,Health Concerns
Light, S. W.	Perceptions and Motivating Factors Regarding COVID-19 Vaccination in Latinx Older Adults in Chicago: A Local, Qualitative Perspective	2022	Ethnic and Minority Populations	Illinois	Telephone-based Survey	Qualitative Study	1001-5000	80-90%	Collective responsibility, confidence, calculation	Health Concerns,Vaccine Characteristics	Trust & Confidence,Healthcare Provider Recommendations,Political & Social Influences
Lin	Changes in Confidence, Feelings, and Perceived Necessity Concerning COVID-19 Booster	2023	Age-Specific Studies	U.S.	Web-based Survey	Cross-sectional survey	1001-5000	60-70%	Confidence, complacency, calculation	Vaccine Characteristics,Health Concerns,Psychological Factors	Vaccination History,Trust & Confidence,Previous Experiences & Behavior
Lind	Covid-19 vaccine acceptance among individuals incarcerated in Connecticut state jails	2023	Inmate Population	Connecticut	In-Person Survey	Cohort study	1001-5000	30-40%	Confidence, calculation, collective responsibility	Mistrust,Systemic and Institutional,Vaccine Characteristics,Health Concerns	Community and Social Factors
Litaker	Sociodemographic Factors Associated with Vaccine Hesitancy in Central Texas Immediately Prior to COVID-19 Vaccine Availability	2022	U.S. Adults	Texas	Web-based Survey	Cross-sectional survey	1001-5000	60-70%	Confidence, complacency, convenience, calculation	Racial and Ethnic Influences,Demographics & Identity,Information and Knowledge,Economic Factors	Demographics & Identity,Information Sources and Education
Litaker	COVID-19 Vaccine Acceptors, Refusers, and the Moveable Middle: A Qualitative Study from Central Texas	2022	U.S. Adults	Texas	Web-based Survey	Cross-sectional survey	501-1000	70-80%	Confidence, collective responsibility	Information and Knowledge,Vaccine Characteristics	Trust & Confidence,Healthcare Provider Recommendations
Liu	Factors associated with COVID-19 vaccine acceptance and hesitancy among residents of Northern California jails	2022	Inmate Population	California	In-Person Survey	Cross-sectional survey	1001-5000	50-60%	Confidence, complacency, calculation	Vaccine Characteristics,Health Concerns	Trust & Confidence,Healthcare Provider Recommendations
Liu	Reducing barriers to COVID-19 vaccine uptake through a culturally sensitive pharmacy-led patient medication education group in a behavioral health population	2023	Specific Medical Conditions	North Carolina	In-Person Survey	Other	0-100	60-70%	Confidence, collective responsibility	Vaccine Characteristics,Health Concerns,Mistrust,Political and Ideological,Systemic and Institutional	Healthcare Provider Recommendations,Information Sources and Education
Lloyd	Assessing the Role of Trust in Public Health Agencies and COVID-19 Vaccination Status Among a Community Sample of African Americans in North Carolina	2023	Ethnic and Minority Populations	North Carolina	Web-based Survey	Cross-sectional survey	1001-5000	80-90%	Confidence, complacency, convenience, calculation, collective responsibility	Mistrust,Systemic and Institutional	Trust & Confidence
Loizzo	COVID-19 Vaccine Hesitancy among Health Professional Students: Cross-Sectional Data from the First Wave of the HOLISTIC Cohort Study	2022	Healthcare workers	Illinois	Web-based Survey	Cross-sectional survey	1001-5000	50-60%	Confidence, complacency, convenience, calculation	Vaccine Characteristics,Health Concerns	Trust & Confidence,Vaccination History,Information Sources and Education
Low, A.	COVID-19 Vaccine Uptake and Factors Associated With Being Unvaccinated Among Lesbian, Gay, Bisexual, Transgender, Queer, and Other Sexual Identities (LGBTQ+) New Yorkers	2022	Gender-Specific Populations:	New York	Web-based Survey	Cross-sectional survey	1001-5000	80-90%	Confidence, calculation, collective responsibility	Health Concerns,Vaccine Characteristics	Demographics & Identity,Previous Experiences & Behavior,Health Concerns,Psychological Factors,Safety
Lu	COVID-19 Vaccination and Intent for Vaccination of Adults With Reported Medical Conditions	2022	Specific Medical Conditions	U.S.	Telephone-based Survey	Cross-sectional survey	>100000	70-80%	Confidence, collective responsibility	Health Concerns	Trust & Confidence,Healthcare Provider Recommendations
Lucaccioni	Sociodemographic and Occupational Factors Associated with Low Early Uptake of COVID-19 Vaccine in Hospital-Based Healthcare Workers, Georgia, March–July 2021	2022	Healthcare workers	Georgia	In-Person Survey	Cohort study	>100000	10-20%	Confidence, complacency, calculation	Individual Experiences,Vaccine Characteristics,Health Concerns,Demographics & Identity	Vaccination History,Vaccine Choice,Demographics & Identity,Previous Experiences & Behavior
Lueck	Inside the 'black box' of COVID-19 vaccination beliefs: Revealing the relative importance of public confidence and news consumption habits.	2022	U.S. Adults	U.S.	Web-based Survey	Cross-sectional survey	1001-5000	N/A	Confidence, collective responsibility	Information and Knowledge,Mistrust,Vaccine Characteristics	Trust & Confidence,Psychological Factors
Luo	Willingness to Get a COVID-19 Vaccine and Reasons for Hesitancy Among Medicare Beneficiaries: Results From a National Survey.	2022	U.S. Adults	U.S.	Telephone-based Survey	Cross-sectional survey	5001-10000	60-70%	Calculation, confidence	Mistrust,Political and Ideological,Vaccine Characteristics,Health Concerns	N/A
MacEwan	An Opportunity to Understand Concerns about COVID-19 Vaccination: Perspectives from EMS Professionals	2022	Healthcare workers	U.S.	Web-based Survey	Cross-sectional survey	10001-50000	60-70%	Confidence, complacency, collective responsibility	Mistrust,Vaccine Characteristics,Health Concerns	Trust & Confidence
MacEwan, S.R	Understanding Concerns about COVID-19 and Vaccination: Perspectives from Kidney Transplant Recipients	2023	Specific Medical Conditions	Ohio	Mixed-Methods Study	Qualitative Study	0-100	80-90%	Confidence, calculation, collective responsibility	Vaccine Characteristics,Health Concerns	Trust & Confidence,Healthcare Provider Recommendations,HEALTH
Mahoney	Gearing Up for a Vaccine Requirement: A Mixed Methods Study of COVID-19 Vaccine Confidence Among Workers at an Academic Medical Center	2022	Healthcare workers	California	Web-based Survey	Mixed methods design	1001-5000	90-100%	Confidence, convenience, calculation	Vaccine Characteristics	Trust & Confidence,Healthcare Provider Recommendations,External Motivations and Support
Majee	The Past Is so Present: Understanding COVID-19 Vaccine Hesitancy Among African American Adults Using Qualitative Data	2023	Ethnic and Minority Populations	Missouri	Mixed-Methods Study	Other	5001-10000	40-50%	Confidence, complacency, convenience, calculation, collective responsibility	Mistrust,Political and Ideological,Technological Aspects,Vaccine Characteristics	External Motivations and Support,Community and Social Factors,Policy and Communication,Trust & Confidence,Previous Experiences & Behavior
Mamudu, H.M.	COVID-19 Vaccine Hesitancy and Health Literacy in US Southern States	2023	U.S. Adults	U.S.	Web-based Survey	Cross-sectional survey	0-100	70-80%	Confidence, complacency, calculation	Cultural Beliefs,Psychological Factors	Information Sources and Education
Mangat	Parents’ perspective on COVID-19 vaccine in children 6 months through 4 years: a cross-sectional study from Northwest Wisconsin	2022	U.S. Parents	Wisconsin	Web-based Survey	Cross-sectional survey	101-500	30-40%	Confidence, complacency, calculation	Vaccine Characteristics,Health Concerns	Vaccination History,Previous Experiences & Behavior,External Motivations and Support,Safety,Trust & Confidence
Mann	Vaccine hesitancy and COVID-19 immunization among rural young adults	2022	Age-Specific Studies	U.S.	Web-based Survey	Cross-sectional survey	501-1000	60-70%	Confidence, complacency, convenience, calculation	Environmental Factors	Miscellaneous
Mansfield	Exploring Perspectives on Establishing COVID-19 Vaccine Confidence in Black Communities.	2022	Ethnic and Minority Populations	California	Mixed-Methods Study	Cross-sectional survey	0-100	20-30%	Confidence, Collective Responsibility, Complacency	Vaccine Characteristics,Health Concerns	Community and Social Factors,Ending Pandemic,Community and Social Factors
Mansoor	Knowledge, beliefs, and practices related to coronavirus disease 2019 (COVID-19) infection and vaccination in healthcare personnel working at nonacute care facilities.	2023	Healthcare workers	Missouri	Web-based Survey	Cross-sectional survey	101-500	70-80%	Collective Responsibility, Confidence	Health Concerns,Vaccine Characteristics	Community and Social Factors,Ending Pandemic
Marie Reinhart	The role of trust in COVID-19 vaccine hesitancy and acceptance among Black and White Americans	2022	Ethnic and Minority Populations	U.S.	Web-based Survey	Cross-sectional survey	1001-5000	50-60%	Confidence, complacency, convenience	Mistrust,Racial and Ethnic Influences,Systemic and Institutional,Information and Knowledge	Community and Social Factors,Political & Social Influences,Healthcare Provider Recommendations,Policy and Communication,Previous Experiences & Behavior,Trust & Confidence
Mark-Carew	Understanding COVID-19 Vaccine Hesitancy Among K12 Staff, Parents, and Students: District of Columbia, February to April, 2022.	2023	University Population	Washington D.C.	Telephone-based Survey	Cross-sectional survey	101-500	60-70%	Confidence, Collective Responsibility,	Vaccine Characteristics,Mistrust,Health Concerns	Community and Social Factors,safety
Martin, K. J.	Current Health Care Experiences, Medical Trust, and COVID-19 Vaccination Intention and Uptake in Black and White Americans	2022	Ethnic and Minority Populations	U.S.	Web-based Survey	Cross-sectional survey	10001-50000	50-60%	Confidence, calculation, collective responsibility	Individual Experiences,Mistrust	Healthcare Provider Recommendations,Previous Experiences & Behavior,Trust & Confidence
Martinez Leal, I.	Exploring COVID-19 Vaccine Attitudes among Racially and Ethnically Minoritized Communities: Community Partners’ and Residents’ Perspectives	2023	Ethnic and Minority Populations	Texas	Mixed-Methods Study	Mixed methods design	0-100	50-60%	Confidence, calculation, collective responsibility	Mistrust,Racial and Ethnic Influences,Vaccine Characteristics	External Motivations and Support,Trust & Confidence,Community and Social Factors
Masters, N. B.	Geographic Heterogeneity in Behavioral and Social Drivers of COVID-19 Vaccination	2022	U.S. Adults	U.S.	Telephone-based Survey	Cross-sectional survey	>100000	70-80%	Confidence, complacency, convenience, calculation	Vaccine Characteristics,Mistrust,Psychological Factors	Trust & Confidence
Matas	Demographic Determinants and Geographical Variability of COVID-19 Vaccine Hesitancy in Underserved Communities: Cross-sectional Study	2023	U.S. Adults	U.S.	Web-based Survey	Cross-sectional survey	1001-5000	50-60%	Confidence, complacency, convenience, calculation	Environmental Factors,Global and Local Dynamics	Demographics & Identity
Mayer	Doubt in store: vaccine hesitancy among grocery workers during the COVID-19 pandemic	2023	Occupational Population	Arizona	Web-based Survey	Longitudinal Study	501-1000	60-70%	Confidence, convenience, complacency	Vaccine Characteristics,Health Concerns	Trust & Confidence
McCabe, S.D.	Unraveling Attributes of COVID-19 Vaccine Hesitancy and Uptake in the U.S.: A Large Nationwide Study	2023	U.S. Adults	U.S.	Web-based Survey	Cross-sectional survey	10001-50000	80-90%	Confidence, complacency, convenience, calculation, collective responsibility	Racial and Ethnic Influences,Environmental Factors,Demographics & Identity	Demographics & Identity,Vaccine Choice
McElfish	Hesitant adopters: An examination of hesitancy among adults in Arkansas who have taken the COVID-19 vaccine	2022	U.S. Adults	Arkansas	Telephone-based Survey	Cross-sectional survey	1001-5000	70-80%	Confidence, calculation, collective responsibility	Demographics & Identity,Racial and Ethnic Influences,Environmental Factors,Health Concerns,Economic Factors,Vaccine Characteristics	Availability,Healthcare Provider Recommendations,Vaccination History,Demographics & Identity
McElfish, P.A.	Parents’ and Guardians’ Intentions to Vaccinate Children against COVID-19	2022	Age-Specific Studies	Arkansas	Telephone-based Survey	Cross-sectional survey	101-500	30-40%	Confidence, calculation, collective responsibility	Health Concerns,Vaccine Characteristics	Vaccine Choice,Trust & Confidence
McFarlane, S. J.	Knowledge Gaps, Cognition and Media Learning: Designing Tailored Messages to Address COVID-19 Communication Inequalities	2023	Ethnic and Minority Populations	U.S.	Web-based Survey	Other	501-1000	50-60%	Confidence, collective responsibility	Mistrust,Systemic and Institutional,Political and Ideological	Media and Information Influence,Trust & Confidence,Political & Social Influences
Meehan	COVID-19 Vaccine Acceptability Among People Experiencing Homelessness in Central Florida and Southern Nevada, March-June 2021.	2022	Social Services Populations	U.S.	In-Person Survey	Cross-sectional survey	501-1000	20-30%	Confidence, Collective Responsibility,	Vaccine Characteristics,Information and Knowledge,Health Concerns	Community and Social Factors,Ending Pandemic,Incentives and Rewards,Healthcare Provider Recommendations,External Motivations and Support,Health Concerns
Meehan	COVID-19 Vaccine Acceptability Among Clients and Staff of Homeless Shelters in Detroit, Michigan, February 2021.	2022	Social Services Populations	Michigan	In-Person Survey	Cross-sectional survey	101-500	50-60%	Confidence, Collective Responsibility	Health Concerns	Community and Social Factors,safety
Mehta	Assessing the role of collectivism and individualism on COVID-19 beliefs and behaviors in the Southeastern United States	2023	University Population	Florida	Web-based Survey	Mixed methods design	101-500	90-100%	Collective responsibility, confidence, complacency	Political and Ideological,Cultural Beliefs,Psychological Factors	External Motivations and Support,Trust & Confidence,Healthcare Provider Recommendations
Mehta	Knowledge, Attitude, Practices, and Vaccine Hesitancy Among the Latinx Community in Southern California Early in the COVID-19 Pandemic: Cross-sectional Survey	2022	Ethnic and Minority Populations	California	In-Person Survey	Cross-sectional survey	101-500	50-60%	Confidence, complacency, calculation	Health Concerns	Information Sources and Education,Demographics & Identity
Meier	Predictors of the intention to receive a SARS-CoV-2 vaccine.	2022	U.S. Adults	U.S.	Web-based Survey	Cross-sectional survey	1001-5000	60-70%	Confidence, Collective Responsibility	Psychological Factors,Political and Ideological	Vaccination History,Health Concerns,Previous Experiences & Behavior
Meltzer	Associations Between COVID-19 Vaccine Hesitancy and Socio-Spatial Factors in NYC Transit Workers 50 Years and Older	2023	Occupational Population	New York	Web-based Survey	Cross-sectional survey	501-1000	20-30%	Confidence, complacency, calculation	Racial and Ethnic Influences,Mistrust,Health Concerns,Vaccine Characteristics	Demographics & Identity,Health Concerns,Community and Social Factors
Mercadante, A.R	Examining General Vaccine Acceptance and COVID-19 Vaccine Intention: Comparison across Pharmacies in California and Ohio	2023	Healthcare workers	U.S.	In-Person Survey	Other	101-500	20-30%	Confidence, complacency, convenience, calculation, collective responsibility	Information and Knowledge,considerations	Trust & Confidence,Health Concerns,Community and Social Factors
Mercado	Knowledge and identity antecedents of COVID-19 vaccine status: a study of South Carolina residents.	2023	U.S. Adults	South Carolina	Web-based Survey	Cross-sectional survey	1001-5000	60-70%	Confidence, Collective Responsibility	Mistrust,Health Concerns	Health Concerns,Community and Social Factors,Psychological Factors
Mewhirter	Towards a predictive model of COVID-19 vaccine hesitancy among American adults	2022	U.S. Adults	U.S.	Web-based Survey	Cross-sectional survey	10001-50000	50-60%	Confidence, calculation, collective responsibility	Mistrust,Vaccine Characteristics	Information Sources and Education,Trust & Confidence
Middleman	Vaccine Hesitancy in the Time of COVID-19: Attitudes and Intentions of Teens and Parents Regarding the COVID-19 Vaccine	2022	Age-Specific Studies	U.S.	Web-based Survey	Cross-sectional survey	501-1000	50-60%	Confidence, complacency, calculation	Health Concerns	Information Sources and Education,Trust & Confidence
Mikkilineni	Patient Perspectives on the COVID-19 Vaccine: A Pilot Survey Study of Patients in Endocrinology Clinics	2022	Specific Medical Conditions	Michigan	In-Person Survey	Cross-sectional survey	101-500	80-90%	Confidence, complacency, calculation	Health Concerns,Social Influence,Mistrust,Psychological Factors	Health Concerns
Miller, J. D.	Public attitude toward Covid-19 vaccination: The influence of education, partisanship, biological literacy, and coronavirus understanding	2022	U.S. Adults	U.S.	Web-based Survey	Cross-sectional survey	1001-5000	40-50%	Confidence, calculation, collective responsibility	Cultural Beliefs,Political and Ideological	Information Sources and Education,Trust & Confidence
Millet	The Racial Divide: A Follow Up Study on Racial Disparity Amongst COVID-19 Survivors in an Urban Community	2022	Specific Medical Conditions	New Jersey	Telephone-based Survey	Cohort study	101-500	70-80%	Confidence, collective responsibility	Mistrust,Health Concerns	Demographics & Identity
Minaya	Medical Mistrust, COVID-19 Stress, and Intent to Vaccinate in Racial–Ethnic Minorities	2022	Ethnic and Minority Populations	U.S.	Web-based Survey	Cross-sectional survey	501-1000	60-70%	Confidence, calculation, collective responsibility	Mistrust	psychological Factors,Health Concerns
Mitchell	COVID-19 Vaccine Administration and Hesitation Among Psychiatric Emergency Services Patients	2022	Military Personnel	Connecticut	In-Person Survey	Other	0-100	40-50%	Confidence, complacency, convenience, calculation	Mistrust,Health Concerns	N/A
Mo	Understanding healthcare workers’ knowledge and attitudes regarding the coronavirus disease 2019 (COVID-19) vaccine: Overcoming gaps to improve public health response	2022	Healthcare workers	U.S.	Web-based Survey	Cross-sectional survey	101-500	90-100%	Confidence, calculation, collective responsibility	Mistrust,Health Concerns,Vaccine Characteristics,Information and Knowledge,Political and Ideological	Trust & Confidence,Health Concerns,Psychological Factors,Media and Information Influence
Mohammed	COVID-19 vaccine decision-making among Black women: A qualitative study.	2023	Ethnic and Minority Populations	Minnesota	Web-based Survey	Qualitative Study	0-100	80-90%	Confidence, Collective Responsibility	Information and Knowledge,Racial and Ethnic Influences,Systemic and Institutional,Individual Experiences	Trust & Confidence
Montiel Ishino	COVID-19 Vaccination Among US-Born and Non–US-Born Residents of the United States From a Nationally Distributed Survey: Cross-sectional Study	2023	U.S. Adults	U.S.	Web-based Survey	Cross-sectional survey	5001-10000	60-70%	Confidence, calculation, collective responsibility	Economic Factors,Demographics & Identity,Racial and Ethnic Influences	Demographics & Identity
Moon	Determinants of COVID-19 vaccine Hesitancy: 2020 California Health Interview Survey	2023	U.S. Adults	California	Mixed-Methods Study	Cross-sectional survey	10001-50000	70-80%	Confidence, complacency, calculation	Demographics & Identity,Racial and Ethnic Influences,Health Concerns,Social Influence,Communication and Messaging,Technological Aspects	Demographics & Identity,Health Concerns,Psychological Factors,Information Sources and Education,Media and Information Influence,Previous Experiences & Behavior,Vaccination History,Safety
Moore	Motivations to Vaccinate Among Hesitant Adopters of the COVID-19 Vaccine.	2022	Specific Medical Conditions	Arkansas	Web-based Survey	Qualitative Study	501-1000	N/A	Collective Responsibility,	N/A	Community and Social Factors,Policy and Communication,External Motivations and Support,Mandate
Moore	Overcoming barriers and enhancing facilitators to COVID-19 vaccination in the Hispanic community	2022	Ethnic and Minority Populations	Arkansas	Mixed-Methods Study	Qualitative Study	0-100	10-20%	Confidence, convenience, collective responsibility	Racial and Ethnic Influences,Demographics & Identity,Economic Factors	Job Security,Trust & Confidence,Healthcare Provider Recommendations,Health Concerns,External Motivations and Support,Community and Social Factors
Morales	Exploring vaccine hesitancy determinants during the COVID-19 pandemic: An in-depth interview study	2022	Unvaccinated U.S. Adults	U.S.	In-Person Survey	Qualitative Study	0-100	N/A	Confidence, calculation, collective responsibility	Social Influence,Mistrust,Vaccine Characteristics	Ending Pandemic,Policy and Communication,Community and Social Factors
Morales, D. X.	Hesitancy or Resistance? Differential Changes in COVID-19 Vaccination Intention Between Black and White Americans	2022	U.S. Adults	U.S.	Web-based Survey	Cross-sectional survey	501-1000	50-60%	Confidence, calculation, collective responsibility	Racial and Ethnic Influences,Systemic and Institutional	Political & Social Influences,Demographics & Identity
Morelock	Vaccine Hesitancy and Attitudes Toward Elite Knowledge in the United States During COVID-19	2023	U.S. Adults	U.S.	Web-based Survey	Cross-sectional survey	501-1000	N/A	Confidence, calculation, collective responsibility	Psychological Factors,Political and Ideological	Trust & Confidence,Information Sources and Education
Morgan, K. M.	Medical Mistrust, Perceived Discrimination, and Race: a Longitudinal Analysis of Predictors of COVID-19 Vaccine Hesitancy in US Adults	2023	U.S. Adults	U.S.	Web-based Survey	Cross-sectional survey	101-500	70-80%	Confidence, complacency, calculation	Mistrust,Health Concerns	Health Concerns,Psychological Factors
Morris	Covid-19 vaccine confidence and hesitancy in nursing students and faculty at a large academic medical center	2022	Healthcare workers	U.S.	Web-based Survey	Cross-sectional survey	101-500	70-80%	Confidence, collective responsibility	Vaccine Characteristics,Health Concerns	Vaccine Choice,Information Sources and Education,Political & Social Influences,Community and Social Factors
Morrison	The impact of politics, religion, and rurality on COVID-19 vaccine hesitancy in Oregon: a cross-sectional study	2022	U.S. Adults	Oregon	Web-based Survey	Cross-sectional survey	N/A	60-70%	Confidence, calculation, collective responsibility	Political and Ideological	Political & Social Influences
Motta	Erroneous Consonance. How inaccurate beliefs about physician opinion influence COVID-19 vaccine hesitancy	2023	U.S. Adults	U.S.	Web-based Survey	Cross-sectional survey	1001-5000	70-80%	Confidence, collective responsibility	Psychological Factors	psychological Factors
Motta	The Correlates & Public Health Consequences of Prospective Vaccine Hesitancy among Individuals Who Received COVID-19 Vaccine Boosters in the U.S	2022	U.S. Adults	U.S.	Web-based Survey	Cross-sectional survey	5001-10000	30-40%	Confidence, complacency, convenience, calculation	Vaccine Characteristics	psychological Factors,Job Security
Murphy	Age and political leaning predict COVID-19 vaccination status at a large, multi-campus, public university in Pennsylvania: A cross-sectional survey.	2023	University Population	U.S.	In-Person Survey	Cross-sectional survey	1001-5000	N/A	convenience/constraints, calculation	Political and Ideological,Demographics & Identity	Community and Social Factors,Demographics & Identity,Political & Social Influences
Myers	COVID-19 vaccination hesitancy among Americans with disabilities aged 18-65: An exploratory analysis.	2022	Specific Medical Conditions	U.S.	Web-based Survey	Cross-sectional survey	101-500	0-10%	Confidence, Collective Responsibility, Complacency, Convenience.	Health Concerns,Vaccine Characteristics	Health Concerns,Trust & Confidence
Na	Racial and ethnic disparities in COVID-19 vaccine uptake: A mediation framework	2023	U.S. Adults	U.S.	Web-based Survey	Longitudinal Study	5001-10000	70-80%	Confidence, calculation, collective responsibility	Vaccine Characteristics,Mistrust	Information Sources and Education,Demographics & Identity,Trust & Confidence,Health Concerns
Naeim	Strategies to increase the intention to get vaccinated against COVID-19: Findings from a nationally representative survey of US adults, October 2020 to October 2021	2022	U.S. Adults	U.S.	Web-based Survey	Cross-sectional survey	10001-50000	80-90%	Confidence, calculation, collective responsibility	Mistrust,Health Concerns,Vaccine Characteristics	Incentives and Rewards,mandate,Vaccine Choice,Ending Pandemic
Nah	The Roles of Social Media Use and Medical Mistrust in Black Americans' COVID-19 Vaccine Hesitancy: The RISP Model Perspective.	2023	Ethnic and Minority Populations	U.S.	Web-based Survey	Cross-sectional survey	1001-5000	N/A	convenience/constraints, calculation	Technological Aspects,Communication and Messaging,Mistrust	N/A
Naranjo	Differences in perceptions and acceptance of COVID-19 vaccination between vaccine hesitant and non-hesitant persons.	2023	Military Personnel	U.S.	In-Person Survey	Qualitative Study	0-100	60-70%	Confidence, Collective Responsibility, Complacency, Convenience.	Individual Experiences,Psychological Factors,Health Concerns,Vaccine Characteristics	psychological Factors,Ending Pandemic,Trust & Confidence,Health Concerns
Navin	COVID‑19 Vaccine Hesitancy Among Healthcare Personnel Who Generally Accept Vaccines	2022	Healthcare workers	Michigan	Web-based Survey	Cross-sectional survey	1001-5000	80-90%	Confidence, complacency, convenience, collective responsibility	Political and Ideological,Mistrust,Systemic and Institutional,Health Concerns,Psychological Factors	Trust & Confidence,Community and Social Factors,Health Concerns,Psychological Factors
Neely	Receptiveness of American adults to COVID-19 vaccine boosters: A survey analysis	2022	U.S. Adults	Florida	Web-based Survey	Cross-sectional survey	501-1000	60-70%	Confidence, convenience, calculation	Psychological Factors,Health Concerns	Trust & Confidence
Nerida	COVID-19 Vaccine Acceptance Behavior among Hispanics/Latinxs in Nevada: A Theory-Based Analysis	2023	Ethnic and Minority Populations	U.S.	Mixed-Methods Study	Mixed methods design	101-500	50-60%	Confidence, calculation, collective responsibility	Vaccine Characteristics,Health Concerns,Information and Knowledge,Mistrust,Systemic and Institutional,Cultural Beliefs,Racial and Ethnic Influences	Trust & Confidence,Psychological Factors
Nguyen	COVID-19 Vaccine Hesitancy among New Jersey Teachers and Impacts of Vaccination Information Dissemination	2023	Occupational Population	U.S.	Web-based Survey	Cross-sectional survey	101-500	N/A	Calculation, Confidence, Collective responsibility,	Health Concerns	Information Sources and Education,Job Security
Nguyen	Leveraging 13 million responses to the U.S. COVID-19 Trends and Impact Survey to examine vaccine hesitancy, vaccination, and mask wearing, January 2021-February 2022	2022	U.S. Adults	U.S.	Web-based Survey	Cross-sectional survey	>100000	60-70%	Confidence, complacency, convenience, calculation	Health Concerns,Vaccine Characteristics	Demographics & Identity,Information Sources and Education
Nguyen	Prevalence of Previous COVID-19 Infection, COVID-19 Vaccination Receipt, and Intent to Vaccinate Among the US Workforce	2022	Occupational Population	U.S.	Web-based Survey	Cross-sectional survey	>100000	70-80%	Confidence, convenience, calculation, collective responsibility	Health Concerns,Vaccine Characteristics	Demographics & Identity,Previous Experiences & Behavior
Nguyen	Mental health symptoms and association with COVID-19 vaccination receipt and intention to vaccinate among adults, United States	2022	U.S. Adults	U.S.	Web-based Survey	Cross-sectional survey	50001-100000	40-50%	Confidence, complacency, calculation	Vaccine Characteristics,Health Concerns,Economic Factors,Mistrust,Systemic and Institutional,Political and Ideological	psychological Factors
Nguyen	Healthcare distrust among hospitalised black patients during the COVID-19 pandemic	2022	Ethnic and Minority Populations	Maryland	In-Person Survey	Cross-sectional survey	50001-100000	60-70%	Confidence, complacency, calculation	Mistrust,Systemic and Institutional	Trust & Confidence,Healthcare Provider Recommendations
Nguyen	Factors related to COVID-19 vaccine hesitancy among middle-income and low-income adults in the USA	2023	Socio-Economic Populations	U.S.	Web-based Survey	Cross-sectional survey	10001-50000	70-80%	Confidence, complacency, calculation	Health Concerns,Mistrust,Vaccine Characteristics	Trust & Confidence,Health Concerns,Political & Social Influences
Nguyen	Influences, Barriers, and Facilitators to COVID-19 Vaccination: Cross-sectional Survey on Vaccine Hesitancy in 2 Rural States	2022	Unvaccinated U.S. Adults	U.S.	Web-based Survey	Cross-sectional survey	1001-5000	80-90%	Confidence, complacency, convenience, calculation, collective responsibility	Health Concerns,Vaccine Characteristics	Trust & Confidence,Community and Social Factors,Healthcare Provider Recommendations,Information Sources and Education
Nguyen, K. H.	Trends in adolescent COVID-19 vaccination receipt and parental intent to vaccinate their adolescent children, United States, July to October, 2021	2022	U.S. Parents	U.S.	Telephone-based Survey	Cross-sectional survey	>100000	60-70%	Confidence, complacency, calculation	Health Concerns	External Motivations and Support,Previous Experiences & Behavior
Nguyen, K. H.	Disparities in child and adolescent COVID-19 vaccination coverage and parental intent toward vaccinations for their children and adolescents	2023	U.S. Parents	U.S.	Web-based Survey	Cross-sectional survey	10001-50000	50-60%	Confidence, complacency, calculation, collective responsibility	Health Concerns,Mistrust,Vaccine Characteristics,Social Influence	External Motivations and Support,Demographics & Identity,External Motivations and Support
Nguyen, K.H.	Disparities in national and state estimates of COVID-19 vaccination receipt and intent to vaccinate by race/ethnicity, income, and age group among adults 18 years, United States	2022	U.S. Adults	U.S.	Web-based Survey	Cross-sectional survey	>100000	N/A	Confidence, complacency, convenience, calculation	Health Concerns,Vaccine Characteristics,Political and Ideological,Systemic and Institutional	Demographics & Identity
Nguyen, K.H	Child and adolescent COVID-19 vaccination status and reasons for non-vaccination by parental vaccination status	2022	U.S. Parents	U.S.	Web-based Survey	Cross-sectional survey	N/A	N/A	Confidence, complacency, calculation	Health Concerns,Social Influence	External Motivations and Support,Previous Experiences & Behavior
Nguyen, K.H.	Trends in COVID-19 vaccination receipt and intention to vaccinate, United States, April to August, 2021	2022	U.S. Adults	U.S.	Web-based Survey	Cross-sectional survey	101-500	80-90%	Confidence, complacency, calculation	Health Concerns	Demographics & Identity
Nickerson	Factors Influencing Parent and Guardian Decisions on Vaccinating Their Children Against SARS-CoV-2: A Qualitative Study	2023	U.S. Adults	California	Telephone-based Survey	Mixed methods design	0-100	50-60%	Confidence, calculation, collective responsibility	Information and Knowledge,Systemic and Institutional,Legal and Ethical Considerations	safety,Ending Pandemic,External Motivations and Support,Community and Social Factors
Nicolo	Correlates of COVID-19 vaccination status among college students	2023	Age-Specific Studies	California	Web-based Survey	Cross-sectional survey	1001-5000	80-90%	Confidence, complacency, calculation	Mistrust,Health Concerns,Political and Ideological	Political & Social Influences,Demographics & Identity
Nishimi	Prior trauma exposure, posttraumatic stress symptoms, and COVID-19 vaccine hesitancy	2022	U.S. Adults	U.S.	Web-based Survey	Longitudinal Study	501-1000	70-80%	Confidence, calculation, collective responsibility	Racial and Ethnic Influences,Demographics & Identity,Economic Factors,Political and Ideological,Social Influence	Health Concerns
Niznik	Perceptions of COVID-19 vaccines among healthcare assistants: A national survey	2022	Healthcare workers	U.S.	Web-based Survey	Cross-sectional survey	101-500	30-40%	Confidence, calculation, collective responsibility	Health Concerns,Vaccine Characteristics	External Motivations and Support,Trust & Confidence
Niznik	Addressing hesitancy to COVID-19 vaccines in healthcare assistants	2022	Healthcare workers	U.S.	Web-based Survey	Mixed methods design	101-500	20-30%	Confidence, calculation, collective responsibility	Vaccine Characteristics	Community and Social Factors
Nuttall	Information Sources and Attitudes Toward COVID-19 Vaccination at a Free Clinic in the State of Nebraska, USA	2023	U.S. Adults	Nebraska	In-Person Survey	Cross-sectional survey	0-100	80-90%	Confidence, collective responsibility	Vaccine Characteristics,Systemic and Institutional	Health Concerns,safety,External Motivations and Support,Community and Social Factors,Trust & Confidence,Health Concerns
Oberleitner	COVID-19 Vaccination Concerns and Reasons for Acceptance Among US Health Care Personnel	2022	Healthcare workers	Michigan	Web-based Survey	Cross-sectional survey	1001-5000	80-90%	Confidence, collective responsibility	Vaccine Characteristics	Vaccine Choice
Ogunbajo	Acceptability of COVID-19 vaccines among Black immigrants living in the United States	2022	Ethnic and Minority Populations	U.S.	Web-based Survey	Cross-sectional survey	101-500	50-60%	Confidence, calculation, collective responsibility	Mistrust,Systemic and Institutional	Information Sources and Education,Demographics & Identity
Ohlsen	Coronavirus Disease 2019 (COVID-19) Vaccination Coverage, Intentions, Attitudes, and Barriers by Race/Ethnicity, Language of Interview, and Nativity—National Immunization Survey Adult COVID Module, 22 April 2021–29 January 2022	2022	U.S. Adults	U.S.	Telephone-based Survey	Cross-sectional survey	>100000	70-80%	Confidence, convenience, collective responsibility	Demographics & Identity,Economic Factors,Accessibility Issues,Vaccine Characteristics,Health Concerns	Demographics & Identity
Okoro	Exploring the Scope and Dimensions of Vaccine Hesitancy and Resistance to Enhance COVID-19 Vaccination in Black Communities.	2022	Ethnic and Minority Populations	U.S.	Mixed-Methods Study	Mixed methods design	101-500	30-40%	Confidence, Collective Responsibility, Complacency, Convenience.	Accessibility Issues,Vaccine Characteristics,Health Concerns	N/A
Oladimeji	COVID-19 Vaccine Coverage and Hesitancy in LongTerm Care Facilities, Houston, Texas	2023	Occupational Population	Texas	In-Person Survey	Cross-sectional survey	N/A	N/A	Confidence, Collective Responsibility, Complacency, Convenience.	Health Concerns,Vaccine Characteristics,Social Influence,Mistrust,Psychological Factors,Cultural Beliefs,Political and Ideological	N/A
Oliver	Factors associated with COVID-19 vaccine receipt at two integrated healthcare systems in New York City: a cross-sectional study of healthcare workers	2022	Healthcare workers	New York	In-Person Survey	Cross-sectional survey	1001-5000	80-90%	Confidence, collective responsibility	Health Concerns,Psychosocial Factors,Mistrust,Vaccine Characteristics	Trust & Confidence
Omisakin	Belief in vaccine myths and vaccine uptake in Utah during the COVID-19 pandemic.	2023	U.S. Adults	Utah	Web-based Survey	Cross-sectional survey	501-1000	60-70%	Confidence, calculation,	Information and Knowledge	Demographics & Identity,Community and Social Factors
Osakwe	Facilitators of COVID-19 vaccine acceptance among Black and Hispanic individuals in New York: A qualitative study	2022	Ethnic and Minority Populations	New York	In-Person Survey	Qualitative Study	0-100	40-50%	Confidence, calculation, collective responsibility	Mistrust,Systemic and Institutional,Vaccine Characteristics,Information and Knowledge	Community and Social Factors,Healthcare Provider Recommendations,External Motivations and Support,Policy and Communication,Trust & Confidence,Media and Information Influence
Osman	Facilitators and barriers to COVID-19 vaccination among ncarcerated people and staff in three large, state prisons: a cross-sectional study.	2023	Inmate Population	Minnesota	In-Person Survey	Cross-sectional survey	1001-5000	80-90%	Confidence, Collective Responsibility	Mistrust,Systemic and Institutional,Health Concerns,Vaccine Characteristics	Health Concerns,safety,External Motivations and Support,Community and Social Factors,Ending Pandemic,Incentives and Rewards
Osuji	COVID-19 vaccine: A 2021 analysis of perceptions on vaccine safety and promise in a U.S. sample	2022	U.S. Adults	U.S.	Web-based Survey	Cross-sectional survey	1001-5000	80-90%	Confidence, collective responsibility	Mistrust,Vaccine Characteristics,Health Concerns	Trust & Confidence,Vaccination History,Trust & Confidence,Previous Experiences & Behavior
Padamsee	Changes in COVID-19 Vaccine Hesitancy Among Black and White Individuals in the US	2022	U.S. Adults	U.S.	Web-based Survey	Other	1001-5000	60-70%	Confidence, collective responsibility	Mistrust,Systemic and Institutional	Trust & Confidence,safety,Vaccine Choice
Panchalingam	Parental refusal and hesitancy of vaccinating children against COVID-19: Findings from a nationally representative sample of parents in the U.S	2022	U.S. Parents	U.S.	Web-based Survey	Cross-sectional survey	1001-5000	60-70%	Confidence, calculation, collective responsibility	Health Concerns,Vaccine Characteristics	Demographics & Identity,Political & Social Influences,Vaccine Choice,Vaccination History,Healthcare Provider Recommendations,Availability
Patterson	Exploring perceived risk for COVID-19 and its role in protective behavior and COVID-19 vaccine hesitancy: a qualitative study after the first wave.	2022	U.S. Adults	Kentucky	Telephone-based Survey	Qualitative Study	0-100	N/A	Confidence, complacency, collective responsibility	Psychological Factors,Health Concerns	Trust & Confidence,Information Sources and Education,Healthcare Provider Recommendations
Peña	Social and structural determinants of COVID-19 vaccine uptake among racial and ethnic groups	2022	U.S. Adults	U.S.	Mixed-Methods Study	Cross-sectional survey	10001-50000	70-80%	Confidence, calculation	Health Concerns,Vaccine Characteristics,Racial and Ethnic Influences,Systemic and Institutional,Mistrust	Demographics & Identity,Trust & Confidence,Political & Social Influences,Previous Experiences & Behavior
Penner	COVID-19 vaccine hesitancy, vaccination, and mental health: A national study among U.S. parents	2023	U.S. Adults	U.S.	Web-based Survey	Cross-sectional survey	501-1000	20-30%	Confidence, calculation, collective responsibility	Mistrust,Health Concerns,Vaccine Characteristics	psychological Factors,Health Concerns
Pereira	Scarcity in COVID‐19 vaccine supplies reduces perceived vaccination priority and increases vaccine hesitancy	2022	U.S. Adults	U.S.	Web-based Survey	Other	501-1000	70-80%	Confidence, complacency, collective responsibility	Accessibility Issues	Healthcare Provider Recommendations,Community and Social Factors,Psychological Factors,Trust & Confidence
Perez	Characterizing initial COVID-19 vaccine attitudes among pregnancy-capable healthcare workers	2022	Healthcare workers	U.S.	Web-based Survey	Cross-sectional survey	10001-50000	70-80%	Confidence, collective responsibility	Health Concerns,Information and Knowledge	Healthcare Provider Recommendations,Information Sources and Education,Trust & Confidence,Previous Experiences & Behavior,Vaccination History
Perrotta	COVID-19 vaccine hesitancy and acceptance among pregnant people contacting a teratogen information service	2022	Pregnant or postpartum women	U.S.	Web-based Survey	Cross-sectional survey	101-500	60-70%	Confidence, calculation, collective responsibility	Health Concerns,Information and Knowledge	Healthcare Provider Recommendations
Persaud	Attitudes toward COVID-19 vaccine among pediatric patients with sickle cell disease and their caregivers	2023	Specific Medical Conditions	Tennessee	In-Person Survey	Cross-sectional survey	101-500	50-60%	Confidence, complacency, calculation	Mistrust,Psychological Factors,Individual Experiences	External Motivations and Support,Demographics & Identity,Information Sources and Education
Peterson	COVID-19 Vaccination Attitude and Behavior among Nurses at a West Texas Regional Hospital	2023	Healthcare workers	Texas	Web-based Survey	Cross-sectional survey	101-500	80-90%	Confidence, complacency, convenience, calculation	Health Concerns,Vaccine Characteristics	Vaccination History,Psychological Factors,Previous Experiences & Behavior,Trust & Confidence
Phelps	Perceptions of Social Circle Vaccine Acceptance and COVID-19 Vaccine Initiation Among Postpriority Vaccine Eligible Adults	2023	U.S. Adults	U.S.	Web-based Survey	Longitudinal Study	1001-5000	70-80%	Confidence, complacency, convenience	Health Concerns,Vaccine Characteristics	Community and Social Factors,Trust & Confidence
Piltch-Loeb, R.	Determinants of the COVID-19 Vaccine Hesitancy Spectrum	2022	U.S. Adults	U.S.	Web-based Survey	Cross-sectional survey	1001-5000	50-60%	Confidence, calculation, collective responsibility	Political and Ideological,Racial and Ethnic Influences,Demographics & Identity	Demographics & Identity,Previous Experiences & Behavior,Psychological Factors,Health Concerns,Political & Social Influences
Poghosyan, H.	COVID-19 Vaccine Hesitancy Among Medicare Beneficiaries with and Without Cancer History: A US Population-based Study	2023	Age-Specific Studies	U.S.	Telephone-based Survey	Cross-sectional survey	10001-50000	60-70%	Confidence, complacency, calculation	Vaccine Characteristics,Health Concerns	Demographics & Identity,Information Sources and Education
Pogue, K.	Decrease in Overall Vaccine Hesitancy in College Students during the COVID-19 Pandemic	2023	University Population	Utah	Web-based Survey	Longitudinal Study	101-500	90-100%	Confidence, complacency, convenience, calculation	Mistrust,Vaccine Characteristics,Information and Knowledge,Health Concerns	Trust & Confidence,Healthcare Provider Recommendations,Political & Social Influences,Health Concerns
Porteny	Associations among political voting preference, high-risk health status, and preventative behaviors for COVID-19	2022	U.S. Adults	U.S.	Web-based Survey	Cross-sectional survey	501-1000	60-70%	Confidence, complacency, calculation	Political and Ideological	Political & Social Influences
Powell	The Relationship between Substance Use Stigma and COVID-19 Vaccine Hesitancy	2023	U.S. Adults	U.S.	Web-based Survey	Cross-sectional survey	5001-10000	80-90%	Confidence, calculation, collective responsibility	Health Concerns	Political & Social Influences,Information Sources and Education,Demographics & Identity
Preis	Factors Related to COVID-19 Vaccination Intention and Uptake Among Childbearing Women	2022	Pregnant or postpartum women	U.S.	Web-based Survey	Longitudinal Study	1001-5000	50-60%	Confidence, complacency, convenience, calculation	Social Influence,Information and Knowledge,Racial and Ethnic Influences	Vaccination History,Vaccine Choice,Health Concerns,Psychological Factors,Previous Experiences & Behavior
Purnell	Exploring COVID-19 vaccine hesitancy at a rural historically black college and university	2022	University Population	Maryland	In-Person Survey	Cross-sectional survey	101-500	80-90%	Confidence, Collective Responsibility, Complacency, Convenience.	Mistrust,Vaccine Characteristics,Health Concerns,Information and Knowledge,Systemic and Institutional,Social Influence,Cultural Beliefs,Individual Experiences	safety,Community and Social Factors,External Motivations and Support,Mandate,Job Security,Healthcare Provider Recommendations,Policy and Communication
Purvis	Factors influencing COVID-19 vaccine decision-making among hesitant adopters in the United States.	2022	U.S. Adults	U.S.	Web-based Survey	Qualitative Study	0-100	N/A	Confidence, Collective Responsibility, Complacency.	Information and Knowledge,Systemic and Institutional,Racial and Ethnic Influences,Mistrust	External Motivations and Support,Community and Social Factors,Ending Pandemic,Job Security,Mandate,Health Concerns,Safety,Healthcare Provider Recommendations
Purvis	Key Conversations and Trusted Information Among Hesitant Adopters of the COVID-19 Vaccine.	2023	U.S. Adults	U.S.	Web-based Survey	Qualitative Study	0-100	N/A	Confidence, calculation,	Information and Knowledge,Mistrust,Political and Ideological,Systemic and Institutional	Community and Social Factors,Policy and Communication,Trust & Confidence,External Motivations and Support,Vaccine Choice,Information Sources and Education
Qi	Factors Associated with COVID-19 Vaccine Uptake Among High School Students in a Large, Diverse metropolitan Area	2023	Age-Specific Studies	Texas	In-Person Survey	Cross-sectional survey	501-1000	80-90%	Confidence, Calculation, Complacency, Convenience.	Mistrust,Vaccine Characteristics,Health Concerns,Political and Ideological	External Motivations and Support,Vaccine Choice,Trust & Confidence,Policy and Communication
Qiao, S.	COVID-19 vaccine acceptance among college students in South Carolina: do information sources and trust in information matter?	2022	University Population	South Carolina	Web-based Survey	Cross-sectional survey	1001-5000	20-30%	Confidence, calculation, collective responsibility	Vaccine Characteristics,Health Concerns	Trust & Confidence,External Motivations and Support,Political & Social Influences
Quon	The Influence of Mass Media on the COVID-19 Vaccination Decision-making Process: Prospective Survey-Based Study	2023	U.S. Adults	Michigan	Web-based Survey	Cross-sectional survey	1001-5000	80-90%	Confidence, convenience, calculation	Health Concerns,Cultural Beliefs	Media and Information Influence,Information Sources and Education,Political & Social Influences,Trust & Confidence
Rancher	Using the 5C model to understand COVID-19 vaccine hesitancy across a National and South Carolina sample	2023	U.S. Adults	U.S.	Web-based Survey	Cross-sectional survey	1001-5000	50-60%	Confidence, complacency, convenience, calculation, collective responsibility	Vaccine Characteristics	Trust & Confidence,Community and Social Factors,Health Concerns
Rane	Determinants and Trends of COVID-19 Vaccine Hesitancy and Vaccine Uptake in a National Cohort of US Adults: A Longitudinal Study	2022	U.S. Adults	U.S.	Web-based Survey	Cohort study	5001-10000	70-80%	Confidence, complacency, convenience, calculation	Health Concerns,Vaccine Characteristics	Health Concerns,Previous Experiences & Behavior,Safety,External Motivations and Support,Policy and Communication
Rasul	Not All Conservatives Are Vaccine Hesitant: Examining the Influence of Misinformation Exposure, Political Ideology, and Flu Vaccine Acceptance on COVID-19 Vaccine Hesitancy.	2023	U.S. Adults	U.S.	Web-based Survey	Cross-sectional survey	10001-50000	60-70%	Calculation	Information and Knowledge	Vaccination History
Razzaghi	Influenza, Tdap, and COVID-19 Vaccination Coverage and Hesitancy Among Pregnant Women - United States, April 2023.	2023	Pregnant or postpartum women	U.S.	Web-based Survey	Cross-sectional survey	1001-5000	60-70%	Convenience	Health Concerns,Systemic and Institutional	Healthcare Provider Recommendations,Policy and Communication
Reddinger	Can targeted messages reduce COVID-19 vaccination hesitancy? A randomized trial	2022	Unvaccinated U.S. Adults	U.S.	Web-based Survey	Other	1001-5000	40-50%	Confidence, complacency, convenience, calculation, collective responsibility	Demographics & Identity	N/A
Redmond	Learning from maternal voices on COVID‐19 vaccine uptake: Perspectives from pregnant women living in the Midwest on the COVID‐19 pandemic and vaccine	2022	Pregnant or postpartum women	Kansas	Web-based Survey	Mixed methods design	0-100	50-60%	Confidence, calculation, collective responsibility	Health Concerns,Vaccine Characteristics	Healthcare Provider Recommendations
Reece	Hesitant adopters: COVID-19 vaccine hesitancy among diverse vaccinated adults in the United States	2023	U.S. Adults	U.S.	Web-based Survey	Cross-sectional survey	1001-5000	70-80%	Confidence, calculation, collective responsibility	Demographics & Identity,Accessibility Issues,Systemic and Institutional	Demographics & Identity,Healthcare Provider Recommendations,Vaccination History
Reimer	Moral Values Predict County-Level COVID-19 Vaccination Rates in the United States	2022	U.S. Adults	U.S.	Web-based Survey	Cross-sectional survey	N/A	20-30%	Confidence, calculation, collective responsibility	Cultural Beliefs	psychological Factors,Trust & Confidence
Reyes	Using the theory of planned behavior to assess willingness and attitudes towards COVID-19 vaccination among a predominantly white U.S. college sample.	2023	University Population	Rhode Island	Web-based Survey	Cross-sectional survey	101-500	50-60%	Confidence	Health Concerns	Policy and Communication,Vaccination History,Psychological Factors
Rich-Edwards	COVID-19 Vaccine Uptake and Factors Affecting Hesitancy Among US Nurses, March-June 2021.	2022	Healthcare workers	U.S.	Web-based Survey	Cross-sectional survey	10001-50000	90-100%	Confidence, Convenience.	Health Concerns,Vaccine Characteristics	Health Concerns,Previous Experiences & Behavior
Riggs	Knowledge, attitudes, and behaviors with mask use and vaccines for COVID-19 prevention at 13 colleges and universities, April 2021.	2023	University Population	U.S.	Web-based Survey	Cross-sectional survey	10001-50000	60-70%	Confidence	Vaccine Characteristics	Demographics & Identity,Community and Social Factors
Rios-Fetchko	COVID-19 Vaccination Perceptions Among Young Adults of Color in the San Francisco Bay Area	2022	Ethnic and Minority Populations	California	Web-based Survey	Qualitative Study	1001-5000	30-40%	Confidence, calculation, collective responsibility	Mistrust,Systemic and Institutional,Political and Ideological	Community and Social Factors,External Motivations and Support
Rivera	Trust in government actors and COVID-19 vaccination uptake among Hispanics and Latinos in the U.S.	2023	Ethnic and Minority Populations	U.S.	Telephone-based Survey	Cross-sectional survey	101-500	60-70%	Confidence	Demographics & Identity,Social Influence	Trust & Confidence,Political & Social Influences,Demographics & Identity
Roberto	Predicting college students’ COVID‑19 vaccination behavior: an application of the extended parallel process model	2023	University Population	Arizona	Web-based Survey	Longitudinal Study	0-100	40-50%	Confidence, complacency, calculation, collective responsibility	Vaccine Characteristics,Health Concerns	Health Concerns
Roberts	To vax or not to vax: Predictors of anti-vax attitudes and COVID-19 vaccine hesitancy prior to widespread vaccine availability	2022	U.S. Adults	U.S.	Web-based Survey	Cross-sectional survey	501-1000	60-70%	Confidence, complacency, calculation, collective responsibility	Political and Ideological,Information and Knowledge,Mistrust,Vaccine Characteristics	Political & Social Influences,Policy and Communication,Trust & Confidence,Political & Social Influences
Roberts	COVID-19 Vaccine Hesitancy Among Southern California Nurses	2022	Healthcare workers	California	Web-based Survey	Cross-sectional survey	501-1000	70-80%	Confidence, complacency, calculation	Vaccine Characteristics	Vaccination History
Roberts, L.W.	Self-reported influences on willingness to receive COVID-19 vaccines among physically ill, mentally ill, and healthy individuals	2022	Specific Medical Conditions	U.S.	Web-based Survey	Cross-sectional survey	501-1000	N/A	Confidence, calculation, collective responsibility	Vaccine Characteristics,Psychosocial Factors	Health Concerns,Trust & Confidence
Rocque	Vaccine Hesitancy versus Vaccine Behavior in Patients with Chronic Illness.	2022	Specific Medical Conditions	U.S.	Web-based Survey	Cross-sectional survey	501-1000	60-70%	Confidence, calculation	Social Influence,Demographics & Identity	Information Sources and Education,Media and Information Influence,Vaccination History,Previous Experiences & Behavior,Trust & Confidence,Healthcare Provider Recommendations
Rodriguez	Psychometric Properties of a Vaccine Hesitancy Scale Adapted for COVID-19 Vaccination Among People with HIV	2022	Specific Medical Conditions	Florida	Web-based Survey	Cross-sectional survey	501-1000	50-60%	Confidence, calculation	Health Concerns,Vaccine Characteristics	Trust & Confidence,External Motivations and Support,Health Concerns
Rogers	Trends in COVID-19 vaccination intent and factors associated with deliberation and reluctance among adult homeless shelter residents and staff, 1 November 2020 to 28 February 2021 - King County, Washington.	2022	Social Services Populations	Washington	In-Person Survey	Cross-sectional survey	501-1000	50-60%	Confidence, Calculation	Health Concerns,Information and Knowledge	Information Sources and Education,Vaccination History,Previous Experiences & Behavior,Demographics & Identity
Rogers	Statewide evaluation of COVID-19 vaccine hesitancy in Rhode Island	2022	U.S. Adults	Rhode Island	Web-based Survey	Cross-sectional survey	101-500	90-100%	Confidence, convenience, calculation, collective responsibility	Health Concerns,Vaccine Characteristics	Vaccination History,Health Concerns
Romani	COVID-19 Vaccine Hesitancy Among Caregivers of Developmentally Disabled Youth.	2023	Occupational Population	U.S.	Web-based Survey	Cross-sectional survey	0-100	70-80%	Confidence, calculation	Vaccine Characteristics,Health Concerns	N/A
Romer, D.	Misinformation about vaccine safety and uptake of COVID-19 vaccines among adults and 5–11-year-olds in the United States	2022	U.S. Adults	U.S.	Web-based Survey	Cross-sectional survey	1001-5000	70-80%	Confidence, complacency, calculation	Vaccine Characteristics,Information and Knowledge	Health Concerns,External Motivations and Support,Community and Social Factors
Rosado	COVID-19 Vaccine Uptake and Hesitancy in a Latino Agricultural Community	2023	Ethnic and Minority Populations	Florida	Telephone-based Survey	Cross-sectional survey	1001-5000	40-50%	Confidence, calculation, collective responsibility	Vaccine Characteristics,Health Concerns	previous Experiences & Behavior,Vaccine Choice,Vaccination History,Health Concerns,Demographics & Identity
Rosen	COVID-19 Vaccine Acceptability and Financial Incentives among Unhoused People in Los Angeles County: a Three-Stage Field Survey	2022	Socio-Economic Populations	California	In-Person Survey	Cross-sectional survey	101-500	40-50%	Confidence, convenience, collective responsibility	Psychological Factors	Incentives and Rewards
Rosenfield	Jab my arm, not my morality: Perceived moral reproach as a barrier to COVID-19 vaccine uptake.	2022	Unvaccinated U.S. Adults	U.S.	Web-based Survey	Cross-sectional survey	501-1000	N/A	Collective Responsibility,	Psychological Factors,Cultural Beliefs	safety,Vaccine Choice,Health Concerns,Trust & Confidence,Healthcare Provider Recommendations
Roy	Determinants of Covid-19 vaccination: Evidence from the US pulse survey	2023	U.S. Adults	U.S.	Web-based Survey	Cross-sectional survey	1001-5000	80-90%	Confidence, complacency, convenience, calculation	Mistrust,Vaccine Characteristics	Demographics & Identity,Community and Social Factors,Health Concerns,Healthcare Provider Recommendations,Psychological Factors
Rudloff	Post-truth epistemic beliefs rooted in the Dark Factor of Personality are associated with higher COVID-19 vaccination refusal.	2023	U.S. Adults	U.S.	Web-based Survey	Cross-sectional survey	1001-5000	80-90%	Confidence	Information and Knowledge	Trust & Confidence,Political & Social Influences,Information Sources and Education
Ruiz	Parental COVID-19 Vaccine Hesitancy in the United States	2022	U.S. Parents	U.S.	Web-based Survey	Cross-sectional survey	10001-50000	70-80%	Confidence, complacency, calculation	Vaccine Characteristics,Health Concerns,Social Influence	Information Sources and Education,Political & Social Influences,Trust & Confidence,Health Concerns,Community and Social Factors
Rusgis, M.M.	Impact of COVID-19 health information sources on student vaccine hesitancy	2022	University Population	Missouri	Web-based Survey	Cross-sectional survey	501-1000	70-80%	Confidence, calculation, collective responsibility	Information and Knowledge,Communication and Messaging	Trust & Confidence,Policy and Communication,Information Sources and Education,Demographics & Identity
Russell	A Qualitative Study of Home Health Aides' Perspectives towards COVID-19 Vaccination.	2023	Healthcare workers	New York	Telephone-based Survey	Qualitative Study	0-100	70-80%	Confidence	Vaccine Characteristics,Health Concerns	Trust & Confidence,Information Sources and Education,External Motivations and Support
Ryan	Unvaccinated Adolescents' COVID-19 Vaccine Intentions: Implications for Public Health Messaging.	2023	Age-Specific Studies	U.S.	Web-based Survey	Cross-sectional survey	501-1000	20-30%	Confidence	Health Concerns	safety,Community and Social Factors,External Motivations and Support
Ryan, G. W.	Pediatricians’ perspectives on COVID-19 and HPV vaccine hesitancy	2023	Healthcare workers	Massachusetts	Web-based Survey	Cross-sectional survey	101-500	N/A	Confidence, complacency, convenience, calculation	Health Concerns,Vaccine Characteristics	Healthcare Provider Recommendations
Saini, S. J.	Association between caregiver opposition to topical fluoride and COVID19 vaccines	2023	Occupational Population	Washington	In-Person Survey	Cross-sectional survey	101-500	50-60%	Confidence, complacency, calculation	Health Concerns,Demographics & Identity,Political and Ideological	Health Concerns,Information Sources and Education,Demographics & Identity,Political & Social Influences
Salazar	Parental vaccine hesitancy and concerns regarding the COVID-19 virus	2022	U.S. Parents	Colorado	Web-based Survey	Cross-sectional survey	101-500	50-60%	Confidence, complacency, calculation	Mistrust,Systemic and Institutional,Health Concerns,Communication and Messaging	Trust & Confidence,Healthcare Provider Recommendations,Health Concerns
Savla	COVID-19 Vaccination Experiences of Family Caregivers of Persons Living with Dementia in Rural Appalachia	2023	Occupational Population	Virginia	Telephone-based Survey	Longitudinal Study	0-100	50-60%	Confidence, convenience, collective responsibility	Mistrust,Systemic and Institutional,Vaccine Characteristics,Accessibility Issues,Health Concerns	Health Concerns,External Motivations and Support,Healthcare Provider Recommendations,Trust & Confidence,Psychological Factors
Scales	They've all endorsed it…but I'm just not there:' a qualitative exploration of COVID-19 vaccine hesitancy reported by Black and Latinx individuals.	2023	Ethnic and Minority Populations	U.S.	Web-based Survey	Qualitative Study	0-100	N/A	Confidence, calculation,	Health Concerns,Vaccine Characteristics	Trust & Confidence,Policy and Communication,Healthcare Provider Recommendations,Community and Social Factors
Schaumleffel	COVID-19 Pediatric Vaccination Attitudes Among Parents in Ohio	2022	U.S. Parents	Ohio	Web-based Survey	Cross-sectional survey	101-500	40-50%	Confidence, complacency, calculation	Economic Factors,Systemic and Institutional	Healthcare Provider Recommendations,Vaccination History
Scheiber	COVID-19 Vaccination Rates and Vaccine Hesitancy Among Spanish-Speaking Free Clinic Patients	2023	Ethnic and Minority Populations	Ohio	In-Person Survey	Cross-sectional survey	501-1000	90-100%	Confidence, collective responsibility	Health Concerns	Community and Social Factors,External Motivations and Support
Scherer	COVID-19 Vaccination Intentions, Concerns, and Facilitators Among US Parents of Children Ages 6 Months Through 4 Years	2022	U.S. Parents	U.S.	Web-based Survey	Cross-sectional survey	101-500	40-50%	Confidence, calculation, collective responsibility	Vaccine Characteristics,Health Concerns	Vaccination History,External Motivations and Support,Community and Social Factors
Schiff	Parental attitudes in the pediatric emergency department about the COVID-19 vaccine	2022	U.S. Parents	California	In-Person Survey	Mixed methods design	0-100	60-70%	Confidence, complacency, calculation, collective responsibility	Health Concerns,Vaccine Characteristics	Health Concerns,Community and Social Factors,Trust & Confidence
Schilling, S.	COVID-19 vaccine hesitancy among low-income, racially and ethnically diverse US parents	2022	U.S. Parents	U.S.	Telephone-based Survey	Mixed methods design	0-100	30-40%	Confidence, complacency, calculation	Health Concerns,Vaccine Characteristics,Social Influence	previous Experiences & Behavior,Trust & Confidence,Health Concerns,Ending Pandemic
Schuh	Evaluation of online videos to engage viewers and support decision-making for COVID-19 vaccination: how narratives and race/ethnicity enhance viewer experiences.	2023	U.S. Adults	U.S.	Web-based Survey	Other	10001-50000	70-80%	Confidence	Mistrust,Health Concerns	Demographics & Identity,Community and Social Factors
Schwartz	Factors Affecting SARS-CoV-2 Vaccination Intent and Decision Making Among African American, Native American, and Hispanic Participants in a Qualitative Study	2023	Ethnic and Minority Populations	U.S.	Web-based Survey	Qualitative Study	101-500	N/A	Confidence, collective responsibility	Mistrust,Political and Ideological,Vaccine Characteristics,Health Concerns	Trust & Confidence,Information Sources and Education,Healthcare Provider Recommendations,Community and Social Factors,Policy and Communication,External Motivations and Support
Scott, V. P.	Factors associated with COVID-19 vaccine intent among Latino SNAP participants in Southern California	2022	Ethnic and Minority Populations	California	Mixed-Methods Study	Mixed methods design	101-500	40-50%	Confidence, complacency, calculation	Vaccine Characteristics,Health Concerns	Vaccination History
Sekimitsu	Exploring COVID-19 Vaccine Hesitancy Amongst Black Americans: Contributing Factors and Motivators	2022	Ethnic and Minority Populations	Massachusetts	Web-based Survey	Mixed methods design	0-100	N/A	Confidence, calculation, collective responsibility	Mistrust,Political and Ideological,Systemic and Institutional,Vaccine Characteristics,Health Concerns	Information Sources and Education,External Motivations and Support,Healthcare Provider Recommendations
Shaw	COVID-19 vaccination intention and behavior in a large, diverse, U.S. refugee population	2022	Ethnic and Minority Populations	New York	In-Person Survey	Mixed methods design	1001-5000	60-70%	Confidence, convenience, collective responsibility	Vaccine Characteristics,Health Concerns,Cultural Beliefs,Social Influence,Psychological Factors,Communication and Messaging,Accessibility Issues	Trust & Confidence,External Motivations and Support,Information Sources and Education,Availability
Shaw	Healthcare Personnel (HCP) Attitudes About Coronavirus Disease 2019 (COVID-19) Vaccination After Emergency Use Authorization	2022	Healthcare workers	New York	In-Person Survey	Cross-sectional survey	101-500	80-90%	Confidence, convenience, collective responsibility	Vaccine Characteristics,Health Concerns	Trust & Confidence,safety,Mandate,Trust & Confidence,Healthcare Provider Recommendations
Shea	Self-reported COVID-19 vaccination acceptance and hesitancy among autistic adults	2022	Specific Medical Conditions	Pennsylvania	Web-based Survey	Cross-sectional survey	10001-50000	70-80%	Confidence, collective responsibility	Health Concerns	Demographics & Identity,Psychological Factors,Political & Social Influences
Shekhar	Motivations for Vaccine Hesitancy Among EMS Providers in the United States who Declined the COVID-19 Vaccine	2022	Healthcare workers	U.S.	Web-based Survey	Cross-sectional survey	101-500	80-90%	Confidence, calculation, collective responsibility	Vaccine Characteristics,Health Concerns	Political & Social Influences,Community and Social Factors,Safety
Shen	Factors Influencing Parental and Individual COVID-19 Vaccine Decision Making in a Pediatric Network	2022	U.S. Adults	Pennsylvania	Web-based Survey	Qualitative Study	101-500	80-90%	Confidence, calculation, collective responsibility	Political and Ideological,Health Concerns,Vaccine Characteristics	Trust & Confidence,Healthcare Provider Recommendations,Vaccination History,Previous Experiences & Behavior,Psychological Factors
Shen	Using conditional inference to quantify interaction effects of socio-demographic covariates of US COVID-19 vaccine hesitancy	2023	U.S. Adults	U.S.	Web-based Survey	Cross-sectional survey	0-100	70-80%	Confidence, calculation, collective responsibility	Political and Ideological,Demographics & Identity,Racial and Ethnic Influences	Political & Social Influences,Demographics & Identity
Shook	A longitudinal assessment of variability in COVID-19 vaccine hesitancy and psychosocial correlates in a national United States sample	2023	U.S. Adults	U.S.	Web-based Survey	Longitudinal Study	10001-50000	50-60%	Confidence, calculation, collective responsibility	Demographics & Identity,Psychosocial Factors,Demographics & Identity,Economic Factors	psychological Factors,Health Concerns
Short	Understanding Factors Associated With Intent to Receive the COVID-19 Vaccine	2022	U.S. Adults	U.S.	Web-based Survey	Cross-sectional survey	1001-5000	30-40%	Confidence, calculation, collective responsibility	Psychological Factors,Accessibility Issues,Health Concerns,Vaccine Characteristics	psychological Factors,Community and Social Factors
Shrestha, R	COVID-19 Vaccine Hesitancy and Associated Factors among People with HIV in the United States: Findings from a National Survey	2022	Specific Medical Conditions	U.S.	Web-based Survey	Cross-sectional survey	501-1000	0-10%	Confidence, complacency, calculation, collective responsibility	Vaccine Characteristics,Health Concerns	Demographics & Identity,Information Sources and Education,Health Concerns,Political & Social Influences
Sieber, W. J.	COVID-19 Vaccine Hesitancy: Associations With Gender, Race, and Source of Health Information	2022	Specific Medical Conditions	California	Web-based Survey	Cross-sectional survey	1001-5000	50-60%	Confidence, calculation, collective responsibility	Vaccine Characteristics	Information Sources and Education,Media and Information Influence,Demographics & Identity
Siegel	Perceptions and Attitudes toward COVID-19 Vaccination among Pregnant and Postpartum Individuals.	2022	Pregnant or postpartum women	U.S.	Web-based Survey	Cross-sectional survey	101-500	40-50%	Confidence	Health Concerns,Racial and Ethnic Influences,Vaccine Characteristics	Demographics & Identity,Job Security,Vaccination History
Silver	Association between COVID-19 vaccine hesitancy and trust in the medical profession and public health officials	2022	U.S. Adults	U.S.	Web-based Survey	Cross-sectional survey	101-500	60-70%	Confidence, calculation, collective responsibility	Mistrust,Vaccine Characteristics,Systemic and Institutional	Trust & Confidence,Healthcare Provider Recommendations,Policy and Communication
Simmons	Understanding COVID-19 vaccine uptake during pregnancy: ‘Hesitance’, knowledge, and evidence-based decision-making	2022	Pregnant or postpartum women	California	Web-based Survey	Cross-sectional survey	1001-5000	40-50%	Confidence, calculation, collective responsibility	Information and Knowledge,Vaccine Characteristics	Information Sources and Education,Healthcare Provider Recommendations
Singh	Effect of age and rural residency on perceptions about SARS-CoV-2 pandemic and vaccination in kidney transplant recipients	2022	Specific Medical Conditions	Pennsylvania	Mixed-Methods Study	Cross-sectional survey	101-500	60-70%	Confidence, convenience, calculation, collective responsibility	Vaccine Characteristics,Health Concerns,Mistrust	Demographics & Identity,Community and Social Factors,Policy and Communication,safety
Skeens	Factors affecting COVID-19 vaccine hesitancy in parents of children with cancer	2022	U.S. Parents	U.S.	Web-based Survey	Cross-sectional survey	101-500	50-60%	Confidence, calculation, collective responsibility	Health Concerns	External Motivations and Support,Community and Social Factors,Healthcare Provider Recommendations
Skeens	An Exploration of COVID-19 Impact and Vaccine Hesitancy in Parents of Pediatric Hematopoietic Stem Cell Transplant (HCT) Recipients.	2022	U.S. Parents	U.S.	Web-based Survey	Cross-sectional survey	101-500	60-70%	Confidence, collective responsibility	Health Concerns,Vaccine Characteristics,Economic Factors,Social Influence,Demographics & Identity	Trust & Confidence,Community and Social Factors,Information Sources and Education
Soriano	COVID-19 Vaccine Perceptions Survey for Real-Time Vaccine Outreach in Marin County, California.	2023	U.S. Adults	California	Web-based Survey	Cross-sectional survey	1001-5000	90-100%	Confidence	Health Concerns,Mistrust	Ending Pandemic,safety,Job Security,Policy and Communication
Soulakova	Correlates of COVID-19 vaccine uptake among U.S. College students.	2023	University Population	U.S.	Web-based Survey	Cross-sectional survey	501-1000	80-90%	Convenience, calculation.	Racial and Ethnic Influences,Health Concerns,Demographics & Identity	safety,Community and Social Factors,External Motivations and Support
Srivastava	Comparing COVID-19 Vaccination Outcomes with Parental Values, Beliefs, Attitudes, and Hesitancy Status, 2021–2022	2022	U.S. Parents	Pennsylvania	Web-based Survey	Cohort study	10001-50000	70-80%	Confidence, collective responsibility	Health Concerns,Vaccine Characteristics	Vaccine Choice,safety,Vaccination History,Healthcare Provider Recommendations
Stack	COVID-19 Vaccination Status and Concerns Among People Who Use Drugs in Oregon	2022	Specific Medical Conditions	Oregon	Telephone-based Survey	Qualitative Study	101-500	20-30%	Confidence, complacency, calculation	Mistrust,Vaccine Characteristics,Systemic and Institutional,Psychological Factors	safety,Ending Pandemic,Community and Social Factors,External Motivations and Support
Stampke	COVID-19 vaccine knowledge, beliefs and attitudes among Oregon healthcare provider types	2022	Healthcare workers	Oregon	Web-based Survey	Cross-sectional survey	0-100	90-100%	Confidence, Calculation	Mistrust,Information and Knowledge,Systemic and Institutional,Environmental Factors,Health Concerns	Healthcare Provider Recommendations,Demographics & Identity,Community and Social Factors
Stevens	Breakthrough infections and acceptance of COVID-19 vaccine boosters: A survey analysis	2023	U.S. Adults	U.S.	Web-based Survey	Cross-sectional survey	101-500	50-60%	Confidence, complacency, calculation	Psychosocial Factors,Health Concerns	Trust & Confidence,Policy and Communication
Stoler	Sociopolitical and psychological correlates of COVID-19 vaccine hesitancy in the United States during summer 2021	2022	U.S. Adults	U.S.	Web-based Survey	Cross-sectional survey	1001-5000	60-70%	Confidence, calculation, collective responsibility	Information and Knowledge,Vaccine Characteristics	Trust & Confidence,Healthcare Provider Recommendations
Stone	Intentions for uptake of the coronavirus disease 2019 (COVID-19) vaccine booster in healthcare workers	2023	Healthcare workers	Illinois	Web-based Survey	Longitudinal Study	1001-5000	80-90%	Confidence, collective responsibility	Vaccine Characteristics,Health Concerns,Global and Local Dynamics	Health Concerns,safety,Vaccine Choice,Healthcare Provider Recommendations
Stoner, M. C. D.	Exploring Motivations for COVID-19 Vaccination Among Black Young Adults in 3 Southern US States: Cross-sectional Study	2022	Ethnic and Minority Populations	U.S.	Web-based Survey	Cross-sectional survey	101-500	70-80%	Confidence, convenience, collective responsibility	Mistrust,Vaccine Characteristics	safety,Psychological Factors,Community and Social Factors
Strassle	COVID-19 vaccination willingness and uptake among rural Black/African American, Latino, and White adults.	2023	Ethnic and Minority Populations	U.S.	Web-based Survey	Longitudinal Study	1001-5000	20-30%	Confidence	Mistrust,Information and Knowledge	Miscellaneous
Strathdee	Correlates of Coronavirus Disease 2019 (COVID-19) Vaccine Hesitancy Among People Who Inject Drugs in the San Diego-Tijuana Border Region.	2022	Specific Medical Conditions	U.S.	Mixed-Methods Study	Cross-sectional survey	101-500	60-70%	Confidence	Vaccine Characteristics,Information and Knowledge,Mistrust	Trust & Confidence,Vaccine Choice,Health Concerns
Strathdee	Predictors of COVID-19 vaccine uptake among people who inject drugs	2023	Specific Medical Conditions	California	In-Person Survey	Cross-sectional survey	101-500	30-40%	Confidence, calculation, collective responsibility	Information and Knowledge,Vaccine Characteristics	Demographics & Identity,External Motivations and Support,Vaccination History,Health Concerns
Straus	Examining the Relationship Between Rurality, Risk Perception, and COVID-19 Vaccine Willingness Among Rural Latinos in Arizona and California	2023	Ethnic and Minority Populations	U.S.	Web-based Survey	Cross-sectional survey	101-500	70-80%	Confidence, complacency, collective responsibility	Cultural Beliefs,Mistrust,Social Influence,Political and Ideological,Accessibility Issues	Community and Social Factors
Strong	Early COVID-19 Vaccine Hesitancy Characteristics in Mothers Following Bariatric Surgery	2022	U.S. Parents	U.S.	Web-based Survey	Cross-sectional survey	0-100	30-40%	Confidence, calculation, collective responsibility	Demographics & Identity,Health Concerns,Vaccine Characteristics	Healthcare Provider Recommendations,Trust & Confidence,Health Concerns
Sullivan	Race, Trust, and COVID-19 Vaccine Hesitancy in People With Opioid Use Disorder	2022	Specific Medical Conditions	U.S.	Telephone-based Survey	Cross-sectional survey	101-500	30-40%	Confidence, calculation, collective responsibility	Racial and Ethnic Influences,Mistrust,Health Concerns,Systemic and Institutional	Trust & Confidence,Healthcare Provider Recommendations
Sutanto	Sociodemographic predictors of COVID-19 vaccine hesitancy and leading concerns with COVID-19 vaccines among pregnant women at a South Texas clinic	2022	Pregnant or postpartum women	Texas	Mixed-Methods Study	Cross-sectional survey	101-500	30-40%	Confidence, Collective Responsibility, Complacency	Health Concerns,Vaccine Characteristics,Mistrust	External Motivations and Support
Swann	Examining drivers of coronavirus disease 2019 (COVID-19) vaccine hesitancy among healthcare workers	2022	Occupational Population	Virginia	Web-based Survey	Cross-sectional survey	1001-5000	80-90%	Confidence, complacency, collective responsibility	Health Concerns	Community and Social Factors,safety,Ending Pandemic
Swendeman	Vaccine Attitudes and COVID-19 Vaccine Intentions and Prevention Behaviors among Young People At-Risk for and Living with HIV in Los Angeles and New Orleans	2022	Specific Medical Conditions	U.S.	Web-based Survey	Cross-sectional survey	101-500	40-50%	Confidence, complacency, collective responsibility	Health Concerns,Psychological Factors,Mistrust	Vaccine Choice,Vaccination History,External Motivations and Support
Sznajder	Covid-19 vaccine acceptance and associated factors among pregnant women in Pennsylvania 2020	2022	Pregnant or postpartum women	Pennsylvania	Web-based Survey	Cross-sectional survey	101-500	60-70%	Confidence, calculation, collective responsibility	Health Concerns,Vaccine Characteristics	Vaccination History,Job Security,Demographics & Identity,Psychological Factors
Tabler, J.	COVID‑19 health practices and attitudes in the United States: the role of trust in healthcare	2022	U.S. Adults	U.S.	Web-based Survey	Cross-sectional survey	501-1000	40-50%	Confidence, complacency, convenience, collective responsibility	Mistrust,Psychological Factors,Political and Ideological,Systemic and Institutional	Healthcare Provider Recommendations,Trust & Confidence
Takagi	The impact of educational interventions on COVID-19 and vaccination attitudes among patients in Michigan: A prospective study.	2023	Specific Medical Conditions	Michigan	In-Person Survey	Other	101-500	N/A	Confidence, Convenience	Health Concerns,Accessibility Issues	Trust & Confidence,Policy and Communication,Vaccine Choice
Takagi	COVID-19 Virus and Vaccination Attitudes among Healthcare Workers in Michigan: A Cross-Sectional Study	2023	Healthcare workers	Michigan	Web-based Survey	Cross-sectional survey	101-500	90-100%	Collective responsibility, confidence, convenience	Vaccine Characteristics,Mistrust	Health Concerns,Trust & Confidence,safety,Healthcare Provider Recommendations
Tam	Factors associated with decision making on COVID-19 vaccine acceptance among college students in South Carolina	2022	University Population	South Carolina	Web-based Survey	Cross-sectional survey	1001-5000	20-30%	Confidence, calculation, convenience	Health Concerns,Vaccine Characteristics	External Motivations and Support,Political & Social Influences,Healthcare Provider Recommendations
Tang	Frequency of vaccine hesitancy among patients with advanced cancer.	2023	Specific Medical Conditions	Texas	Mixed-Methods Study	Cross-sectional survey	101-500	40-50%	Confidence	Health Concerns	Health Concerns,Healthcare Provider Recommendations
Taylor	Concerns about COVID-19 Vaccine Hesitancy among Law Enforcement Officers: Prevalence and Risk Factor Data from a Nationally Representative Sample in the United States	2023	Occupational Population	U.S.	Web-based Survey	Cross-sectional survey	501-1000	60-70%	Confidence, calculation, collective responsibility	Health Concerns,Political and Ideological,Vaccine Characteristics,Information and Knowledge,Technological Aspects,Communication and Messaging	Information Sources and Education,Demographics & Identity
Taylor	COVID-19 Vaccination Intake and Intention Among Black and White Residents in Southeast Michigan	2023	Ethnic and Minority Populations	Michigan	Web-based Survey	Cross-sectional survey	1001-5000	40-50%	Confidence, complacency, convenience	Health Concerns,Vaccine Characteristics	Vaccine Choice,safety,Trust & Confidence
Terry	COVID-19 Vaccine Hesitancy in a Rural Primary Care Setting	2022	Specific Medical Conditions	New York	Web-based Survey	Cross-sectional survey	101-500	70-80%	Confidence, calculation, collective responsibility	Political and Ideological,Mistrust,Technological Aspects,Communication and Messaging	Healthcare Provider Recommendations,Information Sources and Education,Trust & Confidence
Testa	COVID-19 Mitigation Compliance and Vaccination Status Among Formerly Incarcerated Individuals in the United States	2022	U.S. Adults	U.S.	Web-based Survey	Cross-sectional survey	1001-5000	60-70%	Confidence, complacency, calculation, collective responsibility	Mistrust,Systemic and Institutional	Political & Social Influences
Testa	Food Insecurity and COVID-19 Vaccination Status and Vaccination Hesitancy in the United States	2023	U.S. Adults	U.S.	Web-based Survey	Cross-sectional survey	1001-5000	70-80%	Confidence, convenience, calculation	Economic Factors	Political & Social Influences
Theis, S. R.	Perceptions and Concerns Regarding COVID-19 Vaccination in a Military Base Population	2022	Military Personnel	Ohio	Web-based Survey	Cross-sectional survey	501-1000	70-80%	Confidence, complacency, calculation, collective responsibility	Health Concerns,Vaccine Characteristics	Demographics & Identity
Thier	Understanding the psychological antecedents of COVID19 vaccine acceptance among Black Americans: implications for vaccine communication.	2022	Ethnic and Minority Populations	U.S.	Web-based Survey	Cross-sectional survey	1001-5000	50-60%	Confidence, complacency	Health Concerns,Vaccine Characteristics	safety,External Motivations and Support,Community and Social Factors
Thomas	Healthcare worker perspectives on COVID-19 vaccines: Implications for increasing vaccine acceptance among healthcare workers and patients	2022	Healthcare workers	U.S.	Web-based Survey	Cross-sectional survey	501-1000	80-90%	Confidence, collective responsibility	Vaccine Characteristics	Health Concerns,Demographics & Identity,Healthcare Provider Recommendations
Thorpe	Impact of prior COVID-19 infection on perceptions about the benefit and safety of COVID-19 vaccines.	2023	U.S. Adults	U.S.	Web-based Survey	Cross-sectional survey	1001-5000	50-60%	Calculation, confidence	Vaccine Characteristics,Health Concerns	Policy and Communication
Thorpe	Predictors of COVID-19 vaccine uptake: An online longitudinal study of US Veterans and non-Veterans	2022	Military Personnel	U.S.	Web-based Survey	Longitudinal Study	501-1000	60-70%	Confidence, calculation, collective responsibility	Health Concerns,Vaccine Characteristics	Demographics & Identity,Vaccine Choice,Vaccination History,Trust & Confidence
Tolley	The Moderating Effect of Vaccine Hesitancy on the Relationship between the COVID-19 Vaccine Coverage Index and Vaccine Coverage	2023	U.S. Adults	U.S.	Web-based Survey	Cross-sectional survey	10001-50000	50-60%	Confidence, complacency, convenience	Vaccine Characteristics,Psychological Factors,Racial and Ethnic Influences,Demographics & Identity	Demographics & Identity,Vaccine Choice,Trust & Confidence,Vaccination History,Psychological Factors
Tollison	Media consumption and COVID-19 vaccination hesitancy: health literacy as a response	2023	U.S. Adults	U.S.	Web-based Survey	Cross-sectional survey	101-500	80-90%	Confidence, Convenience	Technological Aspects,Communication and Messaging,Information and Knowledge	Health Concerns,Information Sources and Education,Media and Information Influence
Tram	Deliberation, Dissent, and Distrust: Understanding Distinct Drivers of Coronavirus Disease 2019 Vaccine Hesitancy in the United States	2022	U.S. Adults	U.S.	Web-based Survey	Cross-sectional survey	>100000	20-30%	Confidence, calculation, collective responsibility	Mistrust,Vaccine Characteristics,Political and Ideological	Information Sources and Education,Demographics & Identity,Political & Social Influences
Tu	Internal and External Motivations and Risk Perception toward COVID-19 Vaccination in Adolescents in the U.S.	2022	Age-Specific Studies	U.S.	Web-based Survey	Cross-sectional survey	101-500	50-60%	Confidence, complacency, convenience, calculation	Psychosocial Factors,Psychological Factors,Vaccine Characteristics	Health Concerns,Psychological Factors
Tucker	COVID-19 Vaccination Rates and Attitudes Among Young Adults With Recent Experiences of Homelessness.	2022	Age-Specific Studies	California	In-Person Survey	Cross-sectional survey	101-500	20-30%	Confidence, Convenience.	Health Concerns,Mistrust,Accessibility Issues	Demographics & Identity
Turpin	Covid-19, Vaccine Hesitancy, and HIV pre-exposure prophylaxis among Black sexual minority men.	2023	Military Personnel	Washington D.C.	Telephone-based Survey	Cross-sectional survey	0-100	50-60%	Confidence,	Mistrust,Information and Knowledge	N/A
Tzeng	Compliance, procrastination and refusal: American COVID-19 vaccination trust and value orientation	2023	U.S. Adults	U.S.	Web-based Survey	Cross-sectional survey	1001-5000	60-70%	Confidence, calculation, collective responsibility	Mistrust,Psychological Factors,Vaccine Characteristics	Trust & Confidence,Community and Social Factors
Ulrich	COVID-19 vaccine confidence and reasons for vaccination among health care workers and household members	2022	Healthcare workers	Minnesota	Web-based Survey	Cross-sectional survey	101-500	90-100%	Confidence	Vaccine Characteristics,Health Concerns	Community and Social Factors,safety,Ending Pandemic
Upenieks	Trust in God and/or Science? Sociodemographic Differences in the Effects of Beliefs in an Engaged God and Mistrust of the COVID-19 Vaccine	2022	U.S. Adults	U.S.	Mixed-Methods Study	Cross-sectional survey	501-1000	70-80%	Confidence, calculation, collective responsibility	Cultural Beliefs	Demographics & Identity,Information Sources and Education
Valero-Martínez	Attitudes toward COVID-19 Vaccine Uptake: A Qualitative Study of Mostly Immigrant Racial/Ethnic Minority Older Adults	2023	Ethnic and Minority Populations	U.S.	Telephone-based Survey	Mixed methods design	0-100	60-70%	Confidence, calculation, collective responsibility	Health Concerns,Mistrust,Accessibility Issues	Health Concerns,External Motivations and Support,Community and Social Factors
Van Scoy	A mixed methods study exploring requests for unproven COVID therapies such as ivermectin and healthcare distrust in the rural South	2023	People Positive for COVID-19	U.S.	Mixed-Methods Study	Mixed methods design	0-100	50-60%	Confidence, complacency, calculation	Mistrust,Systemic and Institutional,Political and Ideological,Vaccine Characteristics,Health Concerns	Trust & Confidence,Healthcare Provider Recommendations,Previous Experiences & Behavior,safety
Vasudevan	COVID-19 vaccination intention and activation among health care system employees: A mixed methods study	2022	Healthcare workers	U.S.	In-Person Survey	Mixed methods design	101-500	70-80%	Confidence, calculation, collective responsibility	Vaccine Characteristics,Health Concerns	Community and Social Factors,Trust & Confidence,Availability,Safety,Policy and Communication,Vaccine Choice
Vasudevan	Pregnant individuals’ information needs and intention to vaccinate their children with routine and COVID-19 vaccines: Findings from a cross-sectional survey	2022	Pregnant or postpartum women	North Carolina	In-Person Survey	Cross-sectional survey	1001-5000	30-40%	Confidence, calculation, collective responsibility	Racial and Ethnic Influences,Demographics & Identity,Health Concerns	Vaccination History,Previous Experiences & Behavior,Health Concerns,Media and Information Influence,Healthcare Provider Recommendations
Vatovec	Survey of awareness, attitudes, and compliance with COVID-19 measures among Vermont residents	2022	U.S. Adults	Vermont	Web-based Survey	Cross-sectional survey	1001-5000	80-90%	Confidence, collective responsibility	Political and Ideological	Policy and Communication
Venegas-Murillo, A. L.	Mitigating COVID-19 Risk and Vaccine Hesitancy Among Underserved African American and Latinx Individuals with Mental Illness Through Mental Health Therapist–Facilitated Discussions	2023	Ethnic and Minority Populations	California	In-Person Survey	Other	101-500	50-60%	Confidence, convenience, collective responsibility	Mistrust,Accessibility Issues,Psychological Factors	External Motivations and Support,Information Sources and Education
Venkatesh	Mothers’ intentions to vaccinate their children for COVID-19	2023	U.S. Parents	California	Web-based Survey	Cross-sectional survey	101-500	10-20%	Confidence, complacency, collective responsibility	Vaccine Characteristics	Health Concerns
Viskupic	Trust in physicians and trust in government predict COVID-19 vaccine uptake	2022	U.S. Adults	South Dakota	Web-based Survey	Cross-sectional survey	501-1000	50-60%	Confidence, calculation, collective responsibility	Mistrust,Political and Ideological,Systemic and Institutional	Trust & Confidence,Political & Social Influences,Healthcare Provider Recommendations
Viskupič	COVID-19 Parental Vaccine Hesitancy Among Nurses in the State of South Dakota	2023	Healthcare workers	South Dakota	Web-based Survey	Cross-sectional survey	1001-5000	60-70%	Confidence, calculation, collective responsibility	Psychological Factors	External Motivations and Support,Vaccine Choice
Vuong	COVID-19 vaccine hesitancy and intent in California registered nurses	2022	Healthcare workers	California	Mixed-Methods Study	Cross-sectional survey	101-500	70-80%	Confidence, calculation, collective responsibility	Mistrust,Political and Ideological,Systemic and Institutional,Vaccine Characteristics	Information Sources and Education,Psychological Factors
Wagner	Vaccine Hesitancy During the COVID-19 Pandemic: A Latent Class Analysis of Middle-Aged and Older US Adults	2022	Age-Specific Studies	U.S.	Web-based Survey	Longitudinal Study	1001-5000	80-90%	Confidence, calculation, collective responsibility	Vaccine Characteristics,Health Concerns	Vaccine Choice,Vaccination History,Psychological Factors
Wagner	Experiences, risk perceptions, and COVID-19 vaccination outcomes among hospital workers	2023	Healthcare workers	U.S.	Web-based Survey	Cross-sectional survey	5001-10000	80-90%	Complacency, confidence	Health Concerns	previous Experiences & Behavior,External Motivations and Support,Community and Social Factors,Health Concerns
Wagner	Mediators of Racial Differences in COVID-19 Vaccine Acceptance and Uptake: A Cohort Study in Detroit, MI	2022	U.S. Adults	Michigan	Mixed-Methods Study	Mixed methods design	1001-5000	50-60%	Confidence, complacency, convenience, calculation	Mistrust,Health Concerns,Systemic and Institutional,Political and Ideological	Healthcare Provider Recommendations,Political & Social Influences
Wang	Vaccine Attitudes and COVID-19 Vaccine Intention Among Parents of Children With Kidney Disease or Primary Hypertension	2023	U.S. Parents	Georgia	In-Person Survey	Mixed methods design	101-500	30-40%	Confidence, complacency, calculation	Health Concerns,Vaccine Characteristics	Information Sources and Education,Demographics & Identity,Health Concerns,Healthcare Provider Recommendations
Wagner, E. F.	Virtual town halls addressing vaccine hesitancy among racial and ethnic minorities: Preliminary findings	2022	Ethnic and Minority Populations	Florida	Web-based Survey	Mixed methods design	101-500	40-50%	Confidence, collective responsibility	Health Concerns,Vaccine Characteristics,Mistrust,Political and Ideological	safety,External Motivations and Support,Community and Social Factors,Ending Pandemic,Psychological Factors
Wang, V. H.-C.	Generational differences in beliefs about COVID-19 vaccines	2022	U.S. Adults	U.S.	Web-based Survey	Longitudinal Study	5001-10000	N/A	Confidence, complacency, calculation	Health Concerns,Vaccine Characteristics	Healthcare Provider Recommendations,Trust & Confidence
Ward	Attitudes and beliefs towards COVID-19 and COVID-19 vaccination among rheumatology patients in a Los Angeles County safety net clinic	2023	Specific Medical Conditions	California	In-Person Survey	Cross-sectional survey	101-500	80-90%	Confidence, collective responsibility	Health Concerns,Vaccine Characteristics	Healthcare Provider Recommendations
Waring	Factors associated with mothers’ hesitancy to receive a COVID-19 vaccine	2023	U.S. Parents	U.S.	Web-based Survey	Cross-sectional survey	101-500	20-30%	Confidence, complacency, calculation	Demographics & Identity	psychological Factors,Health Concerns
Warren	Intentions to Receive COVID-19 Vaccines in the United States: Sociodemographic Factors and Personal Experiences With COVID-19	2023	U.S. Adults	U.S.	Web-based Survey	Cross-sectional survey	501-1000	60-70%	Confidence, complacency, calculation	Vaccine Characteristics,Health Concerns	Trust & Confidence,Healthcare Provider Recommendations
Waters	Drivers of COVID-19 Vaccine Intent Among Survivors of Adolescent and Young Adult Cancer: a Mixed Method Study	2023	Specific Medical Conditions	U.S.	Web-based Survey	Mixed methods design	101-500	60-70%	Confidence, collective responsibility	Vaccine Characteristics,Health Concerns,Mistrust	Vaccination History,Community and Social Factors,Trust & Confidence,safety,Ending Pandemic
Waxman	Patients’ Perspectives on Emergency Department COVID-19 Vaccination and Vaccination Messaging Through Randomized Vignettes	2022	Specific Medical Conditions	New York	In-Person Survey	Cross-sectional survey	501-1000	60-70%	Confidence, convenience, collective responsibility	Demographics & Identity,Racial and Ethnic Influences,Information and Knowledge,Environmental Factors,Economic Factors	Vaccination History
Weerakoon	Contributions of Trustworthiness, Health Literacy, and Self-Efficacy in Communicating With COVID-19 Vaccine–Hesitant Audiences: Web-Based Survey Study	2022	U.S. Adults	U.S.	Web-based Survey	Cross-sectional survey	5001-10000	90-100%	Confidence, calculation, collective responsibility	Mistrust,Information and Knowledge,Psychological Factors	Trust & Confidence,Healthcare Provider Recommendations,Information Sources and Education,Vaccine Choice
Weiland	COVID-19 postvaccination adverse events and vaccine hesitancy among hospital employees: Is there a link?	2022	Healthcare workers	U.S.	Web-based Survey	Cross-sectional survey	101-500	90-100%	Confidence, calculation	Health Concerns	N/A
Weinstein	Factors associated with latino sexual minority men’s likelihood and motivation for obtaining a COVID‑19 vaccine: a mixed‑methods study	2023	Ethnic and Minority Populations	Florida	Web-based Survey	Mixed methods design	101-500	60-70%	Confidence, collective responsibility	Mistrust,Health Concerns,Vaccine Characteristics	Job Security,Demographics & Identity
Wickersham	Willingness to Be Vaccinated Against COVID-19 Among People With HIV in the United States: Results From a National Survey	2022	Specific Medical Conditions	U.S.	Web-based Survey	Cross-sectional survey	1001-5000	80-90%	Confidence, collective responsibility	Health Concerns,Vaccine Characteristics,Mistrust	Healthcare Provider Recommendations,Vaccination History,Political & Social Influences
Willis	COVID-19 Vaccine Hesitancy and Experiences of Discrimination Among Black Adults.	2023	Ethnic and Minority Populations	U.S.	Web-based Survey	Cross-sectional survey	101-500	40-50%	Confidence, Convenience	Political and Ideological,Demographics & Identity,Racial and Ethnic Influences	Demographics & Identity,Political & Social Influences
Willis	Parent/guardian intentions to vaccinate children against COVID-19 in the United States	2022	U.S. Parents	U.S.	Web-based Survey	Cross-sectional survey	501-1000	20-30%	Confidence, complacency, calculation	Vaccine Characteristics,Psychosocial Factors,Health Concerns	Vaccination History
Willis	COVID-19 vaccine hesitancy and racial discrimination among US adults	2023	Ethnic and Minority Populations	U.S.	Web-based Survey	Cross-sectional survey	1001-5000	30-40%	Confidence, calculation, collective responsibility	Racial and Ethnic Influences,Systemic and Institutional	Healthcare Provider Recommendations,Demographics & Identity
Willis	Social processes, practical issues, and COVID-19 vaccination among hesitant adults	2023	U.S. Adults	Arkansas	Telephone-based Survey	Cross-sectional survey	1001-5000	60-70%	Confidence, complacency, collective responsibility	Health Concerns,Systemic and Institutional	Job Security,mandate
Willis	Hesitant but vaccinated: assessing COVID-19 vaccine hesitancy among the recently vaccinated	2023	U.S. Adults	Arkansas	In-Person Survey	Cross-sectional survey	1001-5000	60-70%	Confidence, calculation, collective responsibility	Racial and Ethnic Influences,Economic Factors,Systemic and Institutional,Information and Knowledge,Vaccine Characteristics,Psychosocial Factors	Vaccination History,Information Sources and Education,Demographics & Identity,Health Concerns
Wotring	COVID‑19 Vaccine Uptake Among College Students at a Midwest University	2022	University Population	U.S.	Web-based Survey	Cross-sectional survey	1001-5000	50-60%	Confidence, complacency, calculation	Mistrust,Vaccine Characteristics	Trust & Confidence,Healthcare Provider Recommendations,Policy and Communication
Wu	Demographic disparities in COVID-19 vaccine hesitancy among U.S. adults: Analysis of household pulse survey data from Jul 21 to Oct 11 in 2021.	2022	U.S. Adults	U.S.	Mixed-Methods Study	Cross-sectional survey	>100000	80-90%	Confidence	Health Concerns,Mistrust,Vaccine Characteristics	N/A
Wu	Perceptions of COVID-19 Vaccine, Racism, and Social Vulnerability: An Examination among East Asian Americans, Southeast Asian Americans, South Asian Americans, and Others.	2022	Ethnic and Minority Populations	Michigan	In-Person Survey	Cross-sectional survey	501-1000	N/A	Confidence, Convenience	Vaccine Characteristics,Accessibility Issues,Mistrust,Systemic and Institutional	Community and Social Factors,Healthcare Provider Recommendations,Trust & Confidence
Wu	COVID-19 Vaccine intent in appalachian patients with multiple sclerosis	2022	Specific Medical Conditions	West Virginia	Mixed-Methods Study	Cross-sectional survey	101-500	60-70%	Confidence, complacency, calculation	Vaccine Characteristics,Health Concerns	Trust & Confidence,Healthcare Provider Recommendations
Wyte-Lake	COVID-19 vaccine adoption and hesitancy among older Veterans	2022	Military Personnel	U.S.	Telephone-based Survey	Qualitative Study	0-100	90-100%	Confidence, convenience	Accessibility Issues	Trust & Confidence,Healthcare Provider Recommendations
Yuh	Using a patient portal as a recruitment tool to diversify the pool of participants in COVID-19 vaccine clinical trials	2022	Specific Medical Conditions	Pennsylvania	Web-based Survey	Mixed methods design	5001-10000	20-30%	Confidence, convenience, collective responsibility	Mistrust,Vaccine Characteristics	N/A
Zakeri	COVID-19 Maternal Prevention Behavior and Future Intention to Vaccinate for Children	2023	U.S. Parents	Texas	Web-based Survey	Cross-sectional survey	501-1000	60-70%	Confidence, complacency, calculation	Demographics & Identity,Psychological Factors,Psychosocial Factors	Demographics & Identity
Zelaya	Understanding COVID-19 Vaccine Knowledge, Beliefs, and Trusted Information Sources Among Black Women in Kentucky: Implications for Vaccine Uptake.	2023	Ethnic and Minority Populations	Kentucky	Web-based Survey	Qualitative Study	0-100	N/A	Confidence	Vaccine Characteristics	External Motivations and Support,Community and Social Factors,Trust & Confidence
Zerbo	Individual and neighborhood factors associated with being unvaccinated against COVID-19 among pregnant persons.	2023	Pregnant or postpartum women	California	In-Person Survey	Cohort study	50001-100000	50-60%	Confidence, Convenience	Racial and Ethnic Influences,Economic Factors,Social Influence,Demographics & Identity	Demographics & Identity
Zhang	Spillover of Vaccine Hesitancy into Adult COVID-19 and Influenza: The Role of Race, Religion, and Political Affiliation in the United States	2023	U.S. Adults	U.S.	Web-based Survey	Cross-sectional survey	501-1000	80-90%	Confidence, complacency, calculation	Mistrust,Information and Knowledge,Social Influence	Demographics & Identity
Zhou	Targeting COVID-19 vaccine-hesitancy in college students: An audience-centered approach.	2023	University Population	U.S.	Web-based Survey	Cross-sectional survey	1001-5000	30-40%	Confidence	Health Concerns,Vaccine Characteristics,Mistrust	safety,Community and Social Factors
Zhou	Psychological profiles of COVID vaccine-hesitant individuals and implications for vaccine message design strategies	2023	U.S. Adults	U.S.	Web-based Survey	Cross-sectional survey	1001-5000	20-30%	Confidence, complacency, calculation	Vaccine Characteristics,Health Concerns	psychological Factors,Vaccine Choice,Safety,Trust & Confidence
Zhu	A Social Cognitive Theory Approach to Understanding Parental Attitudes and Intentions to Vaccinate Children during the COVID-19 Pandemic	2022	U.S. Parents	U.S.	Web-based Survey	Cross-sectional survey	501-1000	60-70%	Confidence, calculation, collective responsibility	Political and Ideological	Political & Social Influences,Media and Information Influence
Zimmerman	Misinformation and COVID-19 vaccine hesitancy.	2023	Age-Specific Studies	U.S.	Mixed-Methods Study	Cross-sectional survey	501-1000	N/A	Confidence, Calculation	Health Concerns,Mistrust,Vaccine Characteristics,Systemic and Institutional	Healthcare Provider Recommendations,Information Sources and Education
